# Supplementary material for: Influence of previous Zika virus infection on acute dengue episode
Source: PLoS Negl Trop Dis. 2023 Nov 9;17(11):e0011710. doi: 10.1371/journal.pntd.0011710 (PMC10662752; doi:10.1371/journal.pntd.0011710)
Supplement: S1 Table — (XLSX) [file pntd.0011710.s004.xlsx]

## Sheet: Planilha1
	N samples	N positive or mean	% or s.d.
Age mean	1.026	40.75	18.74
Age group
15-59 years of age	1.026	763	74.4%
< 15 years of age	1.026	83	8.1%
> 60 years of age	1.026	180	17.5%
Gender
Female	1.043	566	54.3%
Male	1.043	477	45.7%
Previous infection
DENV1	1.043	800	76.7%
ZIKV2	1.043	213	20.4%
Signs and symptoms
Fever	1.025	861	84.0%
Myalgia	1.023	845	82.6%
Arthralgia	1.024	206	20.1%
Nausea	1.025	391	38.1%
Headache	1.025	761	74.2%
Ocular pain	1.025	519	50.6%
Emesis	1.025	185	18.0%
Exanthema	1.024	282	27.5%
Leukopenia (<5,000 cells/mm3)	1.04	278	26.7%
Thrombocytopenia (< 150x103/mm3)	330	205	62.1%
Tourniquet test - positive	897	143	15.9%
Warning signs
Time between symptom onset and WS	192	3.89	3.2
Abdominal pain	251	101	40.2%
Persistent emesis	251	6	2.4%
Lethargy	251	13	5.2%
Bleeding	251	58	23.1%
Hepatomegaly	251	16	6.4%
Hypotension	113	7	6.2%
Fluid accumulation	251	42	16.7%
Hemoconcentration	203	81	39.9%
Severity signs
Severe bleeding	252	3	1.2%
Respiratory distress	252	2	0.8%
Shock	252	4	1.6%
Vasoactive drug use	252	1	0.4%
Liver disfunction	252	0	0.0%
Seizures	252	2	0.8%
Encephalopathy	252	1	0.4%
Guillain-Barré Syndrome	168	2	1.2%
CNS involvement	252	4	1.6%
Bleeding manifestation	252	60	23.8%
Laboratory manifestation3	264	177	67.0%
WHO Clinical Classification
DwWS	1.043	820	78.6%
DWS	1.043	212	20.3%
SDD	1.043	11	1.1%
DWS + SDD	1.043	223	21.4%
Laboratory findings
Ht mean (%)	334	40.65	4.98
Hb mean (g/dl)	334	13.94	1.75
Leukocyte mean (cells/mm3)	334	5.407	3.998
Platelet mean (plat/mm3)	334	122.28	86.823
Albumin mean (g/dl)	162	3.72	0.53
Creatinine mean (mg/dl)	125	1.05	0.55
AST mean (UI/l)	203	209	978
ALT mean (UI/l)	216	104	370
AP mean (UI/l)	110	107	84
Radiological findings
Pleural accumulation on X-ray	124	22	0.177
Hepatomegaly on US4	70	18	26.1%
Abdominal fluid on US	70	33	0.478
Thickening of the gallbladder wall on US	70	32	46.4%
Hospitalization	722	218	30.2%
Time between symptom onset and hospital admission	194	3.25	3.41
Length of hospital stay (days)	200	3.68	3.52
Clinical outcome
Cure	975	973	99.8%
Death	975	2	0.2%
1. Defined as anti-dengue IgG reagent
2. Defined as anti-Zika IgG reagent
3. Hemoconcentration or thrombocytopenia
4. Abdominal ultrasonography
