# Supplementary material for: Influence of previous Zika virus infection on acute dengue episode
Source: PLoS Negl Trop Dis. 2023 Nov 9;17(11):e0011710. doi: 10.1371/journal.pntd.0011710 (PMC10662752; doi:10.1371/journal.pntd.0011710)
Supplement: S2 Table — (XLSX) [file pntd.0011710.s005.xlsx]

## Sheet: Planilha1
	NS1 DENV	NS1 ZIKV	DV-15	DV-20	ZV-54
AUC	0.6561	0.7366	0.9435	0.9963	0.9508
95% CI	0.5725 to 0.7398	0.6615 to 0.8118	0.9121 to 0.9749	0.9918 to 1.000	0.9178 to 0.9838
Cutoff	> 0.2555	> 0.3255	> 0.5845	> 0.3235	> 0.3560
Sensitivity (%)	88.24	69.57	80	95.71	94.2
Specificity (%)	56.00	70.71	96.23	98.11	88.24
N Total Positive	68	69	70	70	69
N Total Negative	100	99	106	106	107
