# Supplementary material for: Influence of previous Zika virus infection on acute dengue episode
Source: PLoS Negl Trop Dis. 2023 Nov 9;17(11):e0011710. doi: 10.1371/journal.pntd.0011710 (PMC10662752; doi:10.1371/journal.pntd.0011710)
Supplement: S1 Data — Deidentified data from samples included in the study. (XLSX) [file pntd.0011710.s006.xlsx]

## Sheet: Dataset
study_year	lpv_id	birth_date	age	denv_pcr	denv_pcr_result	denv_serotype	dv_elisa	zk_elisa	dv_zv	first_symptoms_date	sex	feverv2	myalgiav2	arthralgiav2	nauseav2	headachev2	retrorbital_painv2	vomitv2	rashv2	leukopeniav2	tourniquet_testv2	diabetesv2	hematologial_diseasev2	liver_diseasev2	kidney_diseasev2	high_blood_pressurev2	peptic_ulcerv2	autoimmunev2	ns1_resultv2	ns1_datev2	serological_resultv2	serological_datev2	hospitalizationv2	hospital_admission	discharge_date	diagnostic_classificationv2	study_who_classificationv2	outcomev2	epidemiological_year	epidemiological_week	epidemiological_month	warning_signsv2	hipotensionv2	decreased_plateletsv2	unstopped_vomitv2	bleedingv2	hematocritv2	abdominal_painv2	lethargiav2
2019	DS 19/03	1939-12-11	79	1	1	2	0	0	1	2019-02-15	0	1	1	1	1	1	1	1	1	1		0	0	0	0	0	0	0	0	2019-02-21	1	2019-05-04	1	2019-02-20	2019-02-23	1	2		2019	8	FEV	1	0	1	0	0	1	1	0
2019	DS 19/107	1953-08-15	66	1	1	2	0	0	1	2019-02-19	0	1	1	0	1	0	0	0	0	1		0	0	0	0	0	0	0	0	2019-02-23	1	2019-04-13	1	2019-02-23	2019-02-26	1	2		2019	8	FEV	1	0	1	0	0	1	1	0
2019	DS 19/17	1953-05-28	66	1	1	2	0	0	1	2019-03-22	1	1	0	0	0	1	0	0	0	1		1	0	0	0	0	0	0			1	2019-03-27	1	2019-03-26	2019-03-28	1	2	1	2019	13	MAR	1	0	1	0	0	1	1	0
2019	DS 19/20	1988-03-20	31	1	1	2	0	1	2	2019-03-14	0	1	1	1	0	1	0	0	1	1		0	0	0	0	0	0	0	1	2019-03-18	1	2019-02-18	1			1	2		2019	12	MAR	1	0	1	0	1	0	1	0
2019	DS 19/22	1994-03-17	25	1	1		0	1	2	2019-04-13	0	1	0	0	0	1	1	0	1	1		0	0	0	0	0	0	0			1	2019-05-27	1	2019-04-16	2019-04-21	1	2	1	2019	16	ABR	1	0	1	0	0	1	1	0
2019	DS 19/23	1970-12-16	48	1	1	2	0	1	2	2019-02-08	0	1	0	0	0	0	0	0	0	1		0	0	0	0	0	0	0			1	2019-04-25	1	2019-02-11	2019-02-19	1	3		2019	7	FEV	1	0	1	0	0	0	1	0
2019	DS 19/28	1949-11-06	69	1	1	2	0	0	1	2019-02-14	0	1	1	1	1	1	1	1	0	1		1	0	0	0	0	0	1			1	2019-02-21	1	2019-02-20	2019-02-24	1	2		2019	8	FEV	1	0	1	0	0	1	0	0
2019	DS 19/35	1989-04-25	30	1	1	2	0	0	1	2019-03-10	0	1	1	0	0	0	0	1	0	1		0	0	0	0	0	0	0	0	2019-04-11	0	2019-04-11	1	2019-03-17	2019-03-20	1	2		2019	11	MAR	1	0	1	0	1	1	0	0
2019	DS 19/40	1967-09-05	52	1	1	2	0	0	1	2019-04-17	1	1	1	0	1	1	0	0	0	0		0	0	0	0	0	0	0			1		1	2019-04-24	2019-04-25	1	2		2019	16	ABR	1	0	1	0	1	0	1	0
2019	DS 19/49	1952-10-24	66	1	1	2	0	1	2	2019-03-29	1	1	1	0	0	1	0	0	0	0		0	0	0	0	0	0	0			1	2019-04-04	1	2019-04-04	2019-04-05	1	2		2019	14	MAR	1	0	1	0	0	1	1	0
2019	DS 19/50	1962-09-18	56	1	1	2	0	0	1	2019-02-14	0	1	0	0	0	0	1	0	0	1		0	0	0	0	0	0	0			1	2019-04-05	1	2019-02-19	2019-02-21	1	2	1	2019	8	FEV	1	0	1	0	1	0	0	0
2019	DS 19/52	2005-06-24	14	1	1	2	0	0	1	2019-03-18	0	1	1	1	1	1	1	0	1	1		0	0	0	0	0	0	0			1	2019-04-22	1	2019-04-24	2019-04-26	1	2		2019	12	MAR	1	0	1	0	1	1	1	0
2019	DS 19/53	1990-04-05	29	1	1		0	0	1	2019-04-07	1	1	0	0	0	0	0	0	0	1	0	0	0	0	0	0	0	0	0		1	2019-02-23	1	2019-04-13	2019-04-15	1	2	1	2019	15	ABR	1	0	1	0	0	1	1	0
2019	DS 19/60	1964-11-15		1	1	2	0	0	1	2019-04-20	0	1	0	1	0	0	0	0	1	1		0	0	0	0	0	0	0			1		1	2019-04-25	2019-04-26	1	2		2019	17	ABR	1	0	1	0	0	1	1	0
2019	DS 19/90	1971-10-04	48	1	1	2	1	0	3	2019-04-11	1	1	0	0	0	0	0	1	0	1		0	0	0	0	0	0	0					1	2019-04-14	2019-04-20	1	2		2019	16	ABR	1	0	1	0	1	1	1	0
2019	190169010001	2010-09-17	9	1	1	2	0	1	2	2019-03-30	0	1	1	0	0	1	1	0	0	1		0	0	0	0	0	0	0	0	2019-02-26	1	2019-04-06	1	2019-04-05	2019-04-09	1	2	1	2019	14	MAR	1	0	1	1	1	0	1	0
2019	190169029001	2005-08-10	14	1	1	2	0	1	2	2019-02-15	0	1	1	0	1	1	1	1	1	1	0	0	0	0	0	0	0	0			1	2019-02-16	1	2019-02-22	2019-02-23	1	2	1	2019	8	FEV	1	0	1	0	0	1	1	0
2019	190169006301	1995-07-01	24	1	1	2	1	0	3	2019-02-13	0	1	0	0	0	1	1	1	0	1		0	0	0	0	0	0	0	0	2019-02-28	1	2019-03-18	1	2019-02-20	2019-02-24	1	2	1	2019	7	FEV	1	0	1	0	0	1	0	0
2019	190169026201	1975-03-19	44	1	1		0	0	1	2019-03-16	0	0	1	0	0	0	0	0	1	0		0	0	0	0	0	0	0	0	2019-05-02	1	2019-03-17	1	2019-03-25	2019-03-27	1	2	1	2019	12	MAR	1	0	1	0	0	1	1	0
2019	190169024401	1977-07-22	42	0			0	0	1	2019-04-10	1	1	0	0	0	1	0	0	1	1		0	0	0	0	0	0	0	1	2019-04-14	1	2019-02-26	1	2019-04-14	2019-04-21	2	2		2019	15	ABR	1	0	1	0	0	0	1	0
2019	190169022501	1971-04-07	48	1	1		0	0	1	2019-04-19	0	1	1	0	0	1	0	0	0	0		0	0	0	0	0	0	0			1	2019-04-24	1			1	2		2019	17	ABR	1	0	1	0	0	1	1	0
2019	190169005901	2007-06-15	12	1	1	2	0	0	1	2019-04-20	0	1	0	0	0	1	1	1	1	1		0	0	0	0	0	0	0			1	2019-05-02	1	2019-04-24	2019-04-27	1	2		2019	17	ABR	1	0	1	0	0	1	0	0
2019	190169013001	1997-03-23		1	1	2	1	0	3	2019-03-12	1	1	1	0	0	1	0	0	0	0											1	2019-04-06	1	2019-03-17	2019-03-21	1	2	1	2019	11	MAR	1	0	1	0	0	0	1	0
2019	190169032201	1989-01-18	30	1	1		0	0	1	2019-03-10	1	1	1	0	0	0	0	1	0	1									1	2009-02-22	1	2019-03-27	1	2019-03-17	2019-03-20	1	2	1	2019	11	MAR	1	0	1	0	0	0	1	0
2019	190169025401	1976-11-28	42	1	1	2	0	0	1	2019-03-27	1	1	1	0	0	1	0	0	0	1											1		1	2019-03-27	2019-03-29	1	2		2019	13	MAR	1	0	1	0	1	0	1	0
2019	190169023501	1980-01-07	39	1	1	2	0	1	2	2019-03-27	1	1	1	0	0	0	0	0	0	1									0	2019-04-04	1		1	2019-04-03	2019-04-09	1	2		2019	13	MAR	1	0	1	0	0	1	1	0
2019	190169014401	1982-07-22	37	1	1	2	0	1	2	2019-03-31	1	1	0	0	0	1	0	1	0	0											1	2019-03-11	1	2019-04-07	2019-04-11	1	2		2019	14	MAR	1	0	1	0	0	1	0	0
2019	190169025601	1994-04-15	25	1	1	2	0	0	1	2019-04-19	0	1	1	0	1	0	0	0	0	1											1		1	2019-04-24	2019-04-27	1	2		2019	17	ABR	1	0	1	0	0	1	0	0
2019	190169007501	1946-03-21	73	1	1	2	0	0	1	2019-04-22	0	1	1	0	0	1	1	0	0	1									0	2019-04-24			1	2019-04-24	2019-04-25	1	2		2019	17	ABR	1	0	1	1	0	0	1	0
2019	HB 19/100	1998-03-14	21	1	1	2	0	0	1	2019-01-18	0	1	1	0	0	1	1	0	0	1	1								0	2019-01-20	1	2019-01-28	1	2019-01-22	2019-01-23	1	1	1	2019	4	JAN	0	0	0	0	0	0	0	0
2019	HB 19/118	1992-12-05	26	1	1	2	0	0	1	2019-01-13	1	1	1	0	0	1	1	0	1	1	0										1	2019-01-23	0	2019-01-20	2019-01-20	1	1	1	2019	3	JAN	0	0	0	0	0	0	0	0
2019	HB 19/120	1975-12-18	43	1	1	2	0	0	1	2019-01-24	1	0	0	0	0	0	0	0	0	1									0	2019-01-24			1	2019-01-24	2019-01-25	1	1	1	2019	5	JAN	0	0	0	0	0	0	0	0
2019	HB 19/1203	2000-08-23	19	1	1	2	0	1	2	2019-03-08	0	1	1	0	0	1	1	1	0	0												2019-03-15	1	2019-03-15	2019-03-18	1	2	1	2019	11	MAR	1	0	1	0	0	1	1	1
2019	HB 19/1209	1978-09-27	40	1	1	2	0	0	1	2019-03-10	0	1	1	0	1	1	0	0	0	0													1	2019-03-15	2019-03-18	1	2	1	2019	11	MAR	1	0	1	0	0	1	1	0
2019	HB 19/1210	1995-03-30	24	1	1	2	0	1	2	2019-03-18	0	1	0	0	0	0	1	0	1	0													1	2019-03-19	2019-03-22	1	1	1	2019	12	MAR	0	0	0			0
2019	HB 19/125	1950-03-19	69	1	1	2	1	0	3	2019-01-24	0									1											1	2019-01-24	0			1	2	1	2019	5	JAN	1	0	1			1
2019	HB 19/1347	1995-07-21	24	1	1	2	1	0	3	2019-03-15	1	1	1	0	0	0	0	0	0	0											0	2019-03-21	1	2019-03-19	2019-03-29	1	3	1	2019	12	MAR	1	0	0	0	0	0	0	1
2019	HB 19/1348	1980-04-03	39	1	1	2	1	1	4	2019-03-20	0	1	1	0	0	0	0	0	0	1											1	2019-03-23	1	2019-03-23	2019-03-24	1	2	1	2019	12	MAR	1	0	1	0	1	1	1	0
2019	HB 19/136	1985-04-10	34	1	1	2	1	0	3	2019-01-20	1	1	1	0	0	0	1	0	1	1									0	2019-01-25			1	2019-01-22	2019-01-22	1	2	1	2019	4	JAN	1	0	1	0	0	1	0	0
2019	HB 19/1382	1957-03-25	62	1	1	2	0	0	1	2019-03-18	0	0	1	0	0	0	0	0	0	1	0										0	2019-03-23	0	2019-03-23	2019-03-23	1	1	1	2019	12	MAR	0	0	1			0
2019	HB 19/1383	1992-06-06	27	1	1	2	1	1	4	2019-03-17	1	0	1	1	0	1	0	0	0	0											0	2019-03-23	1	2019-03-23	2019-03-23	1	2	1	2019	12	MAR	1	0	1	0	0	1	0	0
2019	HB 19/1384	1941-09-15	78	1	1	2	1	1	4	2019-03-17	0	1	0	0	0	0	0	0	0	1											1	2019-03-24	1	2019-03-24	2019-03-30	1	2	1	2019	12	MAR	1	0	1	0	0	1	0	1
2019	HB 19/1385	1971-08-18	48	1	1	2	1	0	3	2019-03-21	0	1	1	1	0	1	0	0	0	1											1	2019-03-30	1	2019-03-23	2019-03-30	1	2	1	2019	13	MAR	1	0	0	0	0	1	1	0
2019	HB 19/1386	1983-07-13	36	1	1	2	0	1	2	2019-03-20	0	1	1	0	0	1	0	0	0	1													0	2019-03-22	2019-03-22	1	1	1	2019	12	MAR	0	0	1			0
2019	HB 19/1387	1961-03-22	58	1	1	2	1	1	4	2019-03-16	0	1	0	0	1	1	0	1	0	0											1	2019-03-23	1	2019-03-20	2019-03-25	1	2	1	2019	12	MAR	1	0	1	0	0	1	1	0
2019	HB 19/1388	1957-03-19	62	1	1	2	1	0	3	2019-03-21	0	1	0	0	1	0	0	1	0	1													1	2019-03-23	2019-03-25	1	2	1	2019	13	MAR	0	0	0			1
2019	HB 19/1391	1963-10-17	55	1	1	2	1	1	4	2019-03-18	1	1	1	0	0	1	0	0	0	0											1	2019-03-23	1	2019-03-22	2019-03-24	1	2	1	2019	12	MAR	1	0	1	0	0	1	1	0
2019	HB 19/1392	1971-06-11	48	1	1	2	1	1	4	2019-03-22	1	1	1	0	0	1	1	0	0	1													0	2019-03-24	2019-03-28	1	1	1	2019	13	MAR	0	0	0			0
2019	HB 19/1394	1974-09-08	45	1	1	2	0	0	1	2019-03-17	0	1	1	0	1	0	1	1	0	0											0	2019-03-23	1	2019-03-22	2019-03-24	1	2	1	2019	12	MAR	1	0	1	0	1	0	1	0
2019	HB 19/1395	1938-08-26	81	1	1	2	0	0	1	2019-03-14	0	1	0	0	1	1	0	1	0	0											1	2019-03-23	1	2019-03-22	2019-03-25	1	2	1	2019	12	MAR	1	0	1	0	0	1	1	0
2019	HB 19/1396	1976-07-31	43	1	1	2	1	0	3	2019-03-22	0	0	1	1	0	1	1	0	0	1													0	2019-03-23	2019-03-23	1	1	1	2019	13	MAR	0	0	0			0
2019	HB 19/1397	1998-09-25	20	1	1	2	0	1	2	2019-03-18	1	1	1	0	0	0	0	0	0	0											1	2019-03-25	1	2019-03-24	2019-03-29	1	2	1	2019	12	MAR	1	0	1	0	1	0	0	0
2019	HB 19/1398	1949-09-14	70	1	1	2	0	0	1	2019-03-17	1	1	1	0	0	0	0	0	0	1											0	2019-03-22	1	2019-03-23	2019-03-26	1	2	1	2019	12	MAR	1	0	1	0	0	1	0	0
2019	HB 19/1399	1986-10-02	32	1	1	2	1	1	4	2019-03-19	0	1	0	0	0	0	0	1	1	1											1	2019-03-26	1	2019-03-23	2019-03-28	1	2	1	2019	12	MAR	1	0	0	1	0	0	1	0
2019	HB 19/140	1990-10-12	28	1	1	2	1	0	3	2019-01-23	0									1											1	2019-01-23	0			1	2	1	2019	4	JAN	1	0	0			1
2019	HB 19/1401	1994-05-27	25	1	1	2	1	0	3	2019-03-20	1	1	1	1	0	1	1	0	0	0												2019-03-23	1	2019-03-22	2019-03-24	1	3	2	2019	12	MAR	1	0	1	0	0	1	1	1
2019	HB 19/1402	1986-04-04	33	1	1	2	1	1	4	2019-03-23	0	1	1	1	0	1	0	0	0	1													0	2019-03-23	2019-03-23	1	1	1	2019	13	MAR	0	0	0			0
2019	HB 19/1414	1978-12-29	40	1	1	2	0	0	1	2019-03-23	1	1	1	0	0	1	0	0	0	1									1	2019-03-25	1	2019-03-25	1	2019-03-24	2019-03-29	1	2	1	2019	13	MAR	1	0	0	0	0	1	1	0
2019	HB 19/1422	1960-06-24	59	1	1	2	1	1	4	2019-03-19	0	1	1	0	1	1	0	1	0	0	0															1	2		2019	12	MAR	1	0	1	0	0		0	0
2019	HB 19/145	1980-08-28	38	1	1	2	1	0	3	2019-01-14	1	1	1	0	0	0	1	0	0	1											1	2019-01-24	1	2019-01-18	2019-01-24	1	2	1	2019	3	JAN	1	0	1	0	1	0	1	0
2019	HB 19/151	1951-10-28	67	1	1	2	1	0	3	2019-01-16	1	1	1	0	0	1	1	0	0	0											1	2019-01-23	1	2019-01-23	2019-01-25	1	2	1	2019	3	JAN	1	0	1	0	0	0	1	0
2019	HB 19/1701	1984-01-10	35	1	1	2	0	1	2	2019-04-02	0	1	1	0	0	1	0	0	1	0	0								0	2019-04-02			0			1	1	1	2019	14	ABR	0	0	0	0	0		0	0
2019	HB 19/171	1965-07-10	54	1	1	2	1	0	3	2019-01-30	0	1	1	1	0	0	1	0	0	1	0										1	2019-02-02	1	2019-01-30	2019-02-04	1	2	1	2019	5	JAN	1	0	0	0	1	0	1	1
2019	HB 19/175	1960-01-06	59	1	1		1	0	3	2019-01-12	1	1	1	1	1	1	1	0	0	1											1	2019-01-16	0			1	2	1	2019	3	JAN	1	0	0	0	1	0	1	0
2019	HB 19/180	1992-03-03	27	1	1	2	1	0	3	2019-01-20	0	1	1	1	0	1	1	0	1	1												2019-01-21	1	2019-01-21	2019-01-21	1	2	1	2019	4	JAN	1	0	0	0	1	0	0	0
2019	HB 19/1805	1993-03-09	26	1	1	2	1	1	4	2019-03-28	1	1	1	1	0	0	0	0	0	1	0															1	2		2019	14	MAR	1	0	1	0	1		1	0
2019	HB 19/1807	1962-08-29	57	1	1	2	0	0	1	2019-03-31	0	1	1	1	1	1	1	0	0	1	0												1	2019-04-04	2019-04-05	1	2	1	2019	14	MAR	1	0	1	0	0		0	0
2019	HB 19/1808	1965-02-25	54	1	1	2	1	1	4	2019-04-01	0	1	1	1	1	1	1	0	0	1	0												0			1	1	1	2019	14	ABR	0	0	0	0	0		0	0
2019	HB 19/1809	1996-09-05	23	1	1	2	1	0	3	2019-03-31	0	1	0	0	0	1	0	0	0	1	0												0			1	2	1	2019	14	MAR	1	0	1	0	1		1	0
2019	HB 19/181	1971-02-10	48	1	1		1	1	4	2019-01-15	1	1	1	0	0	1	0	0	0	1													1	2019-01-16	2019-01-17	1	3	1	2019	3	JAN	1	0	1	0	0	1	0	1
2019	HB 19/1813	1958-07-10	61	1	1	2	1	0	3	2019-03-28	0	1	1	0	1	0	0	0	0	1	0												1			1	2	1	2019	14	MAR	1	0	1	0	1		1	0
2019	HB 19/1814	1971-10-04	48	1	1	2	1	0	3	2019-04-01	0	1	0	0	0	1	1	0	0	1	0										1	2019-04-04				1	2		2019	14	ABR	1	0	1	0	0		0	0
2019	HB 19/1818	1935-03-30	84	1	1	2	0	1	2	2019-04-05	1	1	0	0	0	0	0	0	0	1	0												1	2019-04-05	2019-04-09	1	1	1	2019	15	ABR	0	0	1	0	0		0	0
2019	HB 19/1819	1997-02-18	22	1	1	2	0	1	2	2019-03-30	0	1	1	0	1	0	0	1	0	0	0												1			1	2	1	2019	14	MAR	1	0	1	0	0		1	0
2019	HB 19/1820	1965-04-04		1	1	2	0	1	2		1									1	0												1			1	3	1
2019	HB 19/184	1969-12-03	49	1	1		1	0	3	2019-01-27	0	1	1	1	0	0	0	0	0	1											1	2019-01-31	1	2019-01-27	2019-01-28	1	1	1	2019	5	JAN	0	0	0	0	0	0	0	0
2019	HB 19/185	1955-08-31	63	0			1	1	4	2019-01-29	1	1	1	0	0	1	1	0	0	1									1	2019-02-01			0	2019-01-31	2019-01-31	2	1	1	2019	5	JAN	0	0	0	0	0	0	0	0
2019	HB 19/187	1994-07-03	25	1	1	2	1	0	3	2019-01-30	0	1	1	0	0	0	0	0	0	1									0	2019-01-31	0	2019-02-04	0	2019-01-31	2019-01-31	1	1	1	2019	5	JAN	0	0	0	0	0	0	0	0
2019	HB 19/191	2001-06-30	18	1	1	2	1	0	3	2019-01-28	1	0	1	1	0	1	1	0	0	1	0								0	2019-01-30			1	2019-01-30	2019-01-30	1	2	1	2019	5	JAN	0	0	0	0	0	1	0	0
2019	HB 19/192	1979-11-20	39	1	1	2	1	0	3	2019-01-26	1	0	1	0	1	0	1	1	0	1											1	2019-01-31	1	2019-01-28	2019-01-28	1	2	1	2019	5	JAN	1	0	1	0	0	1	0	0
2019	HB 19/1931	1993-09-27	26	1	1	2	0	1	2	2019-04-07	0	1	1	0	1	1	0	1	0	1	0												1			1	2	1	2019	15	ABR	1	0	1	0	0		1	0
2019	HB 19/1936	1971-09-07	48	1	1	2	0	0	1	2019-03-23	0	1	1	0	0	1	1	1	0	1	0															1	2		2019	13	MAR	1	0	1	0	0		0	0
2019	HB 19/195	2011-05-04	8	1	1	2	1	0	3	2019-01-30	0									1											0	2019-02-01	0	2019-01-30	2019-01-30	1	1	1	2019	5	JAN	0	0	0	0	0	0	0	0
2019	HB 19/1981	1994-03-17	25	1	1	2	0	0	1	2019-03-31	0	1	0	0	0	1	1	0	0	0	0										1	2019-04-23	1			1	2	1	2019	14	MAR	1	0	1	1	1		1	0
2019	HB 19/1982	1947-08-25	72	1	1	2	0	0	1	2019-04-01	1	1	1	0	0	0	0	0	0	0	0										1	2019-04-06	1			1	2	1	2019	14	ABR	1	0	1	0	0		1	0
2019	HB 19/1985	1953-01-06	66	1	1	2	0	0	1	2019-04-03	1	1	0	1	0	0	0	0	0	1	0												1			1	1	1	2019	14	ABR	0	0	0	0	0		0	0
2019	HB 19/1995	1985-07-30	34	1	1	2	0	1	2	2019-04-01	1	1	1	0	0	1	1	0	0	0	0												1			1	2	1	2019	14	ABR	1	0	1	0	0		1	0
2019	HB 19/207	1993-07-13	26	1	1	2	1	0	3	2019-02-02	1	1	1	1	1	0	1	0	1	1	0								0	2019-02-04			1	2019-02-02	2019-02-02	1	2	1	2019	6	FEV	0	0	0			1
2019	HB 19/2070	1972-10-29	46	1	1	2	0	1	2	2019-04-08	1	1	1	1	1	1	1	0	1	1	0												0			1	1	1	2019	15	ABR	0	0	1	0	0		0	0
2019	HB 19/2071	1966-11-01	52	1	1	2	0	0	1	2019-04-09	1	1	0	0	0	1	0	0	0	0	0												1			1	2	1	2019	15	ABR	1	0	0	0	1		0	0
2019	HB 19/210	2000-07-01	19	1	1	2	0	0	1	2019-01-29	0	1	1	0	0	0	1	0	0	1	1										1	2019-02-04	0	2019-01-30	2019-01-30	1	1	1	2019	5	JAN	0	0	1			0
2019	HB 19/2108	1992-01-01	27	1	1	2	0	0	1	2019-04-06	0	1	1	0	1	0	1	1	0	0	0												0			1	2	1	2019	15	ABR	1	0	1	0	0		0	0
2019	HB 19/2114	1937-04-02	82	1	1	2	1	1	4	2019-04-08	1	1	1	0	1	0	0	1	0	1	0											2019-04-25	1			1	2	1	2019	15	ABR	1	0	1	0	0		0	0
2019	HB 19/2116	1957-09-19	62	1	1	2	0	1	2	2019-04-06	1	1	1	0	1	0	0	0	0	1	0										1	2019-04-25	1			1	2	1	2019	15	ABR	1	0	1	0	1		0	0
2019	HB 19/2118	1979-01-02	40	1	1	2	1	0	3	2019-04-11	0	1	1	0	1	1	0	1	1	1	0												1			1	2	1	2019	16	ABR	1	0	1	0	0		0	0
2019	HB 19/212	1950-05-14	69	1	1	2	0	0	1	2019-02-02	0	0	1	1	0	0	0	0	1	1									0	2019-02-04	1	2019-02-07	0	2019-02-02	2019-02-02	1	1	1	2019	6	FEV	0	0	0			0
2019	HB 19/2120	1954-08-27	65	1	1	2	0	1	2	2019-04-06	1	1	1	0	0	1	0	0	0	0	0															1	2		2019	15	ABR	1	0	1	0	0	1	0	0
2019	HB 19/2121	2031-08-17	88	1	1	2	0	0	1	2019-04-09	0	0	1	0	1	1	0	1	0	1	0												1			1	2	1	2019	15	ABR	1	0	1	0	1		1	0
2019	HB 19/2122	1956-06-12	63	1	1	2	0	0	1	2019-04-07	1	1	1	0	0	0	0	1	0	0	0												1			1	2	1	2019	15	ABR	1	0	1	0	0	1	0	0
2019	HB 19/2124	1973-02-06	46	1	1	2	1	1	4	2019-04-09	1	1	1	0	0	1	1	0	0	1	0												1			1	1	1	2019	15	ABR	0	0	1	0	0		0	0
2019	HB 19/214	1942-02-12	77	1	1	2	1	0	3	2019-01-31	1	0	1	0	0	0	0	0	0	1	0										1	2019-02-04	1	2019-01-31	2019-02-01	1	2	1	2019	6	JAN	1	0	1	0	0	1	0	0
2019	HB 19/216	1983-02-03	36	1	1	2	1	0	3	2019-01-29	1	0	1	0	0	1	0	0	1	1	0										1	2019-02-04	1	2019-01-29	2019-01-31	1	2	1	2019	5	JAN	1	0	1	0	0	0	1	0
2019	HB 19/2174	1969-08-12	50	1	1	2	0	1	2	2019-04-08	0	1	1	0	0	1	0	0	0	1	0												1			1	2	1	2019	15	ABR	1	0	1	0	1		1	0
2019	HB 19/2175	1968-09-01	51	1	1	2	0	0	1	2019-04-09	0	1	1	0	0	0	1	0	1	1	1												1			1	2	1	2019	15	ABR	1	0	1	0	0		0	0
2019	HB 19/2176	1987-01-28	32	1	1	2	0	0	1	2019-04-10	1	1	1	1	0	0	1	0	0	1	0												0			1	2	1	2019	15	ABR	1	0	0	0	1		0	0
2019	HB 19/2180	1969-03-25	50	1	1	2	0	1	2	2019-04-07	0	1	1	1	0	1	1	0	0	1	0												1			1	2	1	2019	15	ABR	1	0	1	0	0		0	0
2019	HB 19/2184	1991-10-07	28	1	1	2	1	1	4	2019-04-10	0	1	1	0	1	1	0	0	0	1	0												0			1	2	1	2019	15	ABR	1	0	0	0	1		1	0
2019	HB 19/2185	1987-06-15	32	1	1	2	0	1	2	2019-04-09	0	1	1	0	1	0	0	1	0	1	0															1	1		2019	15	ABR	0	0	0	0	0		0	0
2019	HB 19/2186	1995-05-18	24	1	1	2	0	0	1	2019-04-08	1	1	1	0	1	1	1	0	1	1	0												0			1	1	1	2019	15	ABR	0	0	0	0	0		0	0
2019	HB 19/2187	1960-02-01	59	1	1	2	0	0	1	2019-04-08	0	1	1	1	0	1	0	0	0	0	0												0			1	1	1	2019	15	ABR	0	0	0	0	0		0	0
2019	HB 19/2188	1978-03-10	41	1	1	2	0	0	1	2019-04-08	0	1	1	1	0	1	0	0	0	1	0															1	2		2019	15	ABR	1	0	1	0	1		1	0
2019	HB 19/219	1987-06-01	32	1	1	2	0	0	1	2019-02-03	0	1	1	1	1	1	1	1	1	1													1	2019-02-06	2019-02-06	1	2	1	2019	6	FEV	1	0	0	0	1	0	1	0
2019	HB 19/2190	1976-10-29	42	1	1	2	0	0	1	2019-04-13	0	0	1	0	0	1	1	0	1	1	0												0			1	1	1	2019	16	ABR	0	0	0	0	0		0	0
2019	HB 19/2193	1994-03-18	25	1	1	2	1	0	3	2019-04-10	0	0	1	0	1	1	0	0	0	1	0												0			1	1	1	2019	15	ABR	0	0	0	0	0		0	0
2019	HB 19/2195	1985-01-10		1	1	2	1	1	4		1									0	0															1	1	1							0	0		0	0
2019	HB 19/2196	1945-03-20	74	1	1	2	0	0	1	2019-04-10	0	1	1	1	0	1	0	0	0	1	0												0			1	2	1	2019	15	ABR	1	0	0	0	0	1	0	0
2019	HB 19/2197	1960-08-22	59	1	1	2	0	0	1	2019-04-10	0	1	1	1	0	1	1	0	0	1	0												0			1	1	1	2019	15	ABR	0	0	0	0	0		0	0
2019	HB 19/2202	1944-08-30	75	1	1	2	0	1	2	2019-04-03	1	1	0	0	1	0	0	0	0	1	0												1			1	3	1	2019	14	ABR	1	0	1	0	1		0	0
2019	HB 19/229	1975-12-28	43	1	1	2	1	0	3	2019-02-04	0	1	1	0	0	1	1	0	1	0									0	2019-02-06			1	2019-02-04	2019-02-04	1	2	1	2019	6	FEV	0	0	0			1
2019	HB 19/231	1955-05-02	64	1	1	2	0	0	1	2019-02-04	1	0	1	0	0	0	0	0	0	1									0	2019-02-05			1	2019-02-04	2019-02-04	1	2	1	2019	6	FEV	0	0	0			1
2019	HB 19/2340	1952-02-14	67	1	1	2	0	1	2	2019-04-12	1	1	1	0	0	1	0	0	0	1	0												1			1	2	1	2019	16	ABR	1	0	1	0	0		1	0
2019	HB 19/2342	1987-06-29	32	1	1	2	1	0	3	2019-04-11	0	1	1	0	1	1	1	0	1	1	0															1	1		2019	16	ABR	0	0	1	0	0		0	0
2019	HB 19/2345	1944-01-22	75	1	1	2	1	1	4	2019-04-12	1	1	1	0	0	0	0	0	0	1	0												1			1	2	1	2019	16	ABR	1	0	1	0	1		0	0
2019	HB 19/2346	1951-07-03	68	1	1	2	0	0	1	2019-04-08	0	0	1	0	0	0	0	0	0	1	0												1			1	2	1	2019	15	ABR	1	0	1	0	1		0	0
2019	HB 19/2348	1994-03-30	25	1	1	2	0	0	1	2019-04-14	1	1	1	1	1	1	1	0	0	1	0												0			1	1	1	2019	16	ABR	0	0	0	0	0		0	0
2019	HB 19/236	1964-01-23	55	1	1	2	1	0	3	2019-02-01	0	1	1	0	0	0	0	0	1	1	0										1	2019-02-05	0	2019-02-01	2019-02-01	1	1	1	2019	6	FEV	0	0	0			0
2019	HB 19/237	2012-03-14	7	0			1	1	4	2019-02-08	1									1									1	2019-02-05	1	2019-02-08	1	2019-08-05	2019-08-05	2	1	1	2019	7	FEV	0	0	1			0
2019	HB 19/239	1944-04-25	75	1	1	2	1	0	3	2019-01-31	1	1	1	1	0	1	1	0	0	1											1	2019-02-06	1	2019-02-06	2019-02-08	1	2	1	2019	6	JAN	1	0	1	0	0	1	1	0
2019	HB 19/241	1991-07-23	28	1	1	2	1	0	3	2019-02-02	0	1	1	0	0	1	1	0	0	1	0								0	2019-02-05			0	2019-02-03	2019-02-03	1	1	1	2019	6	FEV	0	0	0			0
2019	HB 19/242	1948-02-24	71	1	1	2	1	0	3	2019-02-01	0	0	1	0	0	1	0	0	1	1									1	2019-02-06	0	2019-02-06	0	2019-02-04	2019-02-04	1	1	1	2019	6	FEV	0	0	1			0
2019	HB 19/2451	1969-05-27	50	1	1	2	1	1	4	2019-04-12	1	1	1	0	1	1	0	0	0	0	0												1			1	1	1	2019	16	ABR	0	0	1	0	0		0	0
2019	HB 19/2452	1990-11-18	28	1	1	2	0	0	1	2019-04-12	1	1	0	0	1	0	1	0	0	1	0												0			1	1	1	2019	16	ABR	0	0	1	0	0		0	0
2019	HB 19/2453	1977-03-24	42	1	1	2	0	0	1	2019-04-14	0	1	1	0	0	1	1	0	1	1	0												0			1	1	1	2019	16	ABR	0	0	0	0	0		0	0
2019	HB 19/246	1975-12-14	43	1	1	2	0	0	1	2019-02-07	0	1	1	0	1	1	0	0	0	1									0	2019-02-07			0	2019-02-07	2019-02-07	1	1	1	2019	7	FEV	0	0	0			0
2019	HB 19/247	1960-01-01	59	1	1	2	1	0	3	2019-02-04	0	1	1	0	0	1	1	0	0	1	0								1	2019-02-08	1	2019-02-11	1	2019-02-06	2019-02-06	1	2	1	2019	6	FEV	1	0	0	0	0	0	1	0
2019	HB 19/2480	1948-06-13	71	1	1	2	1	1	4	2019-04-16	0	1	1	0	0	1	0	0	1	0	0												1			1	2	1	2019	16	ABR	1	0	1	0	0		0	0
2019	HB 19/2481	1972-12-01	46	1	1	2	1	0	3	2019-04-14	0	1	1	0	1	0	0	1	0	1	0												1			1	2	1	2019	16	ABR	1	0	1	0	1		1	0
2019	HB 19/2483	1946-11-12	72	1	1	2	1	1	4	2019-04-13	0	1	1	0	1	0	0	0	1	0	0												1			1	2	1	2019	16	ABR	1	0	1	0	0		0	0
2019	HB 19/2484	1996-10-09	23	1	1	2	1	0	3	2019-04-17	0	1	1	0	1	1	1	1	1	0	0															1	3		2019	16	ABR	1	0	1	0	0	1	0	0
2019	HB 19/2486	1977-05-16	42	1	1	2	0	0	1	2019-04-06	1	1	0	0	0	0	0	0	0	0	0												1			1	2	1	2019	15	ABR	1	0	1	0	0	1	0	0
2019	HB 19/2488	1949-08-30	70	1	1	2	0	0	1	2019-04-18	0	1	0	1	1	0	0	0	0	1	0												1			1	2	1	2019	17	ABR	1	0	1	0	1		0	0
2019	HB 19/249	1965-01-24	54	1	1	2	1	0	3	2019-02-04	0	1	0	0	0	1	0	0	0	1									0	2019-02-07			0	2019-02-05	2019-02-05	1	1	1	2019	6	FEV	0	0	0			0
2019	HB 19/2491	1959-04-22	60	1	1	2	1	1	4	2019-04-17	1	1	1	0	1	1	0	0	0	1	0												1			1	1	1	2019	16	ABR	0	0	1	0	0		0	0
2019	HB 19/2492	1990-07-22	29	1	1	2	0	0	1	2019-04-16	1	1	1	0	0	0	0	1	0	1	0												1			1	1	1	2019	16	ABR	0	0	1	0	0		0	0
2019	HB 19/251	1988-03-08	31	1	1	2	1	0	3	2019-02-03	1	1	1	1	0	0	1	0	0	1	0								0	2019-02-07			1	2019-02-05	2019-02-05	1	2	1	2019	6	FEV	0	0	0			1
2019	HB 19/254	1950-10-01	68	1	1	2	0	0	1	2019-02-03	1	1	1	0	0	1	0	0	0	1									0	2019-02-09	0	2019-02-07	0	2019-02-04	2019-02-04	1	1	1	2019	6	FEV	0	0	0			0
2019	HB 19/257	1948-10-01	70	1	1	2	1	0	3	2019-02-05	1	1	1	0	0	1	0	0	0	1	0								1	2019-02-08			1	2019-02-08	2019-02-13	1	2	1	2019	6	FEV	0	0	1			0
2019	HB 19/2594	1991-07-11	28	1	1	2	1	1	4	2019-04-17	0	1	1	0	0	1	1	0	0	0	0															1	2		2019	16	ABR	1	0	1	0	0		1	0
2019	HB 19/2595	1990-09-26		1	1	2	1	1	4		0									1	0															1	1								0	0		0	0
2019	HB 19/2596	1954-03-14	65	1	1	2	0	0	1	2019-04-18	0	0	0	0	0	0	0	1	0	1	0												1			1	1	1	2019	17	ABR	0	0	1	0	0		0	0
2019	HB 19/267	1963-05-17	56	1	1	2	1	0	3	2019-01-31	0	0	1	0	1	0	0	0	0	1	0										0	2019-02-07	1	2019-02-03	2019-02-03	1	2	1	2019	6	JAN	1	0	0	0	0	1	0	0
2019	HB 19/270	1983-12-03	35	1	1	2	1	0	3	2019-02-06	1	1	1	0	0	1	0	0	0	0									0	2019-02-07			0	2019-02-07	2019-02-07	1	1	1	2019	6	FEV	0	0	0			0
2019	HB 19/271	1968-11-05	50	1	1	2	1	0	3	2019-02-04	1	1	1	0	0	0	0	0	1	1	0								0	2019-02-07			1	2019-02-04	2019-02-04	1	2	1	2019	6	FEV	1	0	0	0	0	1	0	0
2019	HB 19/272	1956-10-30	62	1	1	2	1	0	3	2019-02-05	1	1	1	0	0	1	1	0	0	1									1	2019-02-07			0	2019-02-07	2019-02-07	1	1	1	2019	6	FEV	0	0	1			0
2019	HB 19/2744	1952-07-11	67	1	1	2	0	1	2	2019-04-17	1	1	1	1	0	1	0	0	1	1	0								0	2019-04-18			1			1	3	1	2019	16	ABR	0	0	1	0	0		0	0
2019	HB 19/277	1989-10-20	29	1	1	2	1	0	3	2019-02-01	1	1	1	1	1	1	0	0	0	0									0	2019-02-07			1	2019-02-07	2019-02-10	1	3	1	2019	6	FEV	1	0	1	0	0	0	1	1
2019	HB 19/2803	2030-03-18	89	1	1	2	0	0	1	2019-04-17	0	0	1	0	0	0	0	1	0	1	0												1			1	2	1	2019	16	ABR	1	0	1	0	0		0	0
2019	HB 19/281	1965-12-21	53	1	1	2	1	0	3	2019-02-04	0	1	1	0	0	1	1	0	0	1									0	2019-02-07			0	2019-02-07	2019-02-07	1	1	1	2019	6	FEV	0	0	0			0
2019	HB 19/282	1987-12-15	31	1	1	2	1	0	3	2019-02-05	0	1	1	0	0	1	0	0	0	1	0								0	2019-02-07			0	2019-02-07	2019-02-07	1	1	1	2019	6	FEV	0	0	0			0
2019	HB 19/2896	1982-08-21	37	1	1	2	0	1	2	2019-04-20	0	1	1	0	1	1	1	0	0	1	0												1			1	2	1	2019	17	ABR	1	0	1	0	1		0	0
2019	HB 19/2906	2000-10-23	19	1	1	2	1	0	3	2019-04-22	0	1	1	0	0	1	1	0	1	1	0												1			1	1	1	2019	17	ABR	0	0	1	0	0		0	0
2019	HB 19/2907	1985-01-16	34	1	1	2	0	0	1	2019-04-19	0	1	1	0	1	0	0	0	1	0	0												1			1	2	1	2019	17	ABR	1	0	1	1	0	1	0	0
2019	HB 19/296	1974-11-27	44	1	1	2	1	0	3	2019-02-04	1	1	1	0	0	1	0	0	0	1													1	2019-02-07	2019-02-15	1	2	1	2019	6	FEV	0	0	1			0
2019	HB 19/303	1992-02-13	27	1	1		1	0	3	2019-02-01	1	0	1	1	1	1	0	1	1	1													1	2019-02-05	2019-02-08	1	2	1	2019	6	FEV	1	0	1	0	1	0	1	0
2019	HB 19/3048	1978-03-31	41	1	1	2	0	0	1	2019-04-21	0	0	0	1	0	0	0	0	0	0	0												1			1	2	1	2019	17	ABR	1	0	1	0	0		0	0
2019	HB 19/3049	1984-07-10	35	1	1	2	1	0	3	2019-04-22	1	1	1	0	0	0	0	0	0	0	0												1			1	2	1	2019	17	ABR	1	0	1	0	0		1	0
2019	HB 19/305	1987-07-03	32	1	1	2	1	0	3	2019-02-03	1	1	1	0	0	1	0	1	0	0									1	2019-02-04			0	2019-02-06	2019-02-06	1	1	1	2019	6	FEV	0	0	0			0
2019	HB 19/3051	1953-11-06	66	1	1	2	1	0	3	2019-04-22	1	1	1	0	0	1	1	0	0	1	0															1	1		2019	17	ABR	0	0	1	0	0		0	0
2019	HB 19/3052	1990-03-21	29	1	1	2	1	1	4	2019-04-22	0	1	1	0	0	1	1	0	0	1	0												1			1	2	1	2019	17	ABR	1	0	1	0	1	1	0	0
2019	HB 19/3054	1948-02-17	71	1	1	2	1	1	4	2019-04-21	0	1	1	0	0	1	1	0	0	1	0															1	2		2019	17	ABR	1	0	1	0	0	1	1	0
2019	HB 19/3055	1953-12-11	65	1	1	2	1	0	3	2019-04-24	0	1	1	0	0	0	0	0	0	1	0												0			1	2	1	2019	17	ABR	1	0	0	0	0		1	0
2019	HB 19/3057	1988-07-02	31	1	1	2	1	1	4	2019-04-24	1	1	1	1	0	1	1	1	0	1	0															1	2		2019	17	ABR	1	0	1	0	1		0	0
2019	HB 19/3058	2003-08-19	16	1	1	2	0	0	1	2019-04-20	1	1	1	0	0	1	0	0	0	0	0															1	2		2019	17	ABR	1	0	1	0	1		1	0
2019	HB 19/3059	1968-11-02	51	1	1	2	0	0	1	2019-04-24	1	1	1	1	1	0	0	0	0	1	0												1			1	1	1	2019	17	ABR	0	0	0	0	0		0	0
2019	HB 19/3060	1968-12-05	50	1	1	2	1	0	3	2019-04-21	1	1	1	0	0	0	0	1	0	0	0												1			1	2	1	2019	17	ABR	1	0	1	0	0		0	0
2019	HB 19/3061	1954-07-18	65	1	1	2	1	0	3	2019-04-25	1	1	1	0	0	1	0	0	0	1	0												1			1	2	1	2019	18	ABR	1	0	1	0	0		0	0
2019	HB 19/3064	1968-08-30	51	1	1	2	1	1	4	2019-04-21	1	1	1	0	1	1	0	1	0	1	0												1			1	2	1	2019	17	ABR	1	0	1	0	0		0	0
2019	HB 19/3065	2027-08-19	92	1	1	2	1	1	4	2019-04-20	0	1	0	0	0	0	0	0	0	0	0												1			1	2	1	2019	17	ABR	1	0	1	0	0		0	1
2019	HB 19/3077	1956-12-29	62	1	1	2	1	0	3	2019-04-23	0	0	0	0	0	0	0	0	0	0	0												1			1	2	1	2019	17	ABR	1	0	1	0	0	1	0	0
2019	HB 19/3078	1973-05-21	46	1	1	2	1	1	4	2019-04-26	1	0	1		1	1	0	0	0	1	0															1	2		2019	18	ABR	1	0	1	0	1		0	0
2019	HB 19/3079	1987-09-04	32	1	1	2	0	1	2	2019-04-27	1	1	1	0	1	0	0	1	1	1	0															1	2		2019	18	ABR	1	0	1	0	1	1	1	0
2019	HB 19/308	1950-07-22	69	1	1	2	1	0	3	2019-01-30	1	1	1	0	0	1	0	1	0	1													1	2019-01-31	2019-02-06	1	2	1	2019	5	JAN	1	0	1	0	0	0	1	1
2019	HB 19/3080	1986-11-17	32	1	1	2	0	0	1	2019-04-29	0	0	1	0	0	1	1	1	0	1	0												0			1	1	1	2019	18	ABR	0	0	0	0	0		0	0
2019	HB 19/3081	1951-12-04	67	1	1	2	1	1	4	2019-04-29	0	0	1	1	0	0	1	0	0	1	0															1	2		2019	18	ABR	1	0	1	0	1		0	0
2019	HB 19/3095	1946-01-08	73	1	1	2	1	1	4	2019-04-28	1	1	1	0	0	0	0	0	0	1	0												0			1	2	1	2019	18	ABR	1	0	1	0	0		1	1
2019	HB 19/316	1962-05-24	57	1	1	2	1	1	4	2019-02-08	0	1	0	0	0	0	0	0	0	1												2019-02-11	1	2019-02-11	2019-02-15	1	2	1	2019	7	FEV	0	0	1			0
2019	HB 19/317	1958-11-27	60	1	1	2	1	0	3	2019-02-04	0	1	1	1	1	1	1	1	0	1											1	2019-02-10	1	2019-02-08	2019-02-11	1	2	1	2019	6	FEV	1	0	1	0	0	0	1	0
2019	HB 19/3286	1988-05-19	31	1	1	2	0	1	2	2019-04-05	1									1	0								0	2019-04-05			0	2019-04-05	2019-04-05	1	1	1	2019	15	ABR	0	0	0	0	0		0	0
2019	HB 19/3291	1969-03-17	50	1	1	2	1	1	4	2019-04-27	1	1	1	0	0	1	0	1	0	0	0															1	2		2019	18	ABR	1	0	1	0	0		1	0
2019	HB 19/3293	1975-11-04	44	1	1	2	1	0	3	2019-04-27	0	1	1	0	1	1	0	0	1	0	0												1			1	2	2	2019	18	ABR	1	0	1	0	0	1	1	0
2019	HB 19/3294	1938-09-04	81	1	1	2	1	0	3	2019-04-28	0	1	1	0	0	1	1	1	0	1	0												0			1	2	1	2019	18	ABR	1	0	1	0	0		0	1
2019	HB 19/3295	1994-01-08	25	1	1	2	1	0	3	2019-05-01	1	1	1	1	0	0	1	0	0	1	0												1			1	2	1	2019	18	MAI	1	0	1	0	0		0	0
2019	HB 19/330	2008-05-17		1	1	2	1	0	3		1									1									0	2019-02-10						1	1										0
2019	HB 19/333	1986-07-07	33	1	1	2	1	0	3	2019-02-10	0	1	1	1	0	0	0	0	0	1									0	2019-02-10			1	2019-02-10	2019-02-13	1	2	1	2019	7	FEV	1	0	1	0	1	0	0	0
2019	HB 19/335	1991-03-31	28	1	1	2	1	0	3	2019-02-06	0	1	1	0	0	0	0	0	0	1									0	2019-02-11			1	2019-02-11	2019-02-11	1	2	1	2019	6	FEV	1	0	1	0	0	0	1	0
2019	HB 19/336	2003-08-06	16	1	1	2	1	0	3	2019-02-10	0	1	1	0	0	1	1	0	0	0									0	2019-02-10			1	2019-02-10	2019-02-11	1	2	1	2019	7	FEV	1	0	0	0	0	0	1	0
2019	HB 19/341	1989-05-13	30	1	1	2	1	0	3	2019-02-05	0	1	1	0	1	1	1	1	0	1									0	2019-02-09			1	2019-02-05	2019-02-17	1	2	1	2019	6	FEV	1	0	0	0	1	0	1	0
2019	HB 19/3427	1988-07-02	31	1	1	2	1	1	4	2019-04-30	0	1	1	0	0	1	0	1	0	0	0															1	2		2019	18	ABR	1	0	0	0	0		0	0
2019	HB 19/3429	1955-12-04	63	1	1	2	1	1	4	2019-05-04	1	1	0	0	0	1	0	0	0	1	0								0	2019-05-05			1			1	2	1	2019	19	MAI	1	0	1	0	0		0	0
2019	HB 19/3434	1947-08-25	72	1	1	2	0	0	1	2019-05-01	1	1	1	0	0	0	0	0	0	0	0										1	2019-04-06	1	2019-04-05	2019-04-07	1	1	1	2019	18	MAI	0	0	1	0	0		0	0
2019	HB 19/3436	1995-03-24	24	1	1	2	1	0	3	2019-04-28	1										0												1	2019-05-03	2019-05-04	1	2	1	2019	18	ABR	1	0	1	0	0		1	0
2019	HB 19/3437	1955-10-21	64	1	1	2	1	0	3	2019-05-01	1	1	1	0	0	0	0	0	0	0	0												1			1	1	1	2019	18	MAI	0	0	1	0	0		0	0
2019	HB 19/3438	1963-03-16	56	1	1	2	1	0	3	2019-04-30	0	1	0	1	0	1	1	1	1	1	0															1	2		2019	18	ABR	1	0	1	0	0		1	0
2019	HB 19/3439	2003-05-22	16	1	1	2	1	0	3	2019-05-01	1	1	0	0	0	1	1	0	0	1	0												1	2019-05-05	2019-05-07	1	2	1	2019	18	MAI	1	0	1	0	1		1	0
2019	HB 19/3440	1976-11-25	42	1	1	2	0	0	1	2019-04-26	0	1	1	1	1	1	1	0	0	1	0															1	2		2019	18	ABR	1	0	0	0	0		0	0
2019	HB 19/3444	1976-05-30	43	1	1	2	0	0	1	2019-04-30	0	1	0	0	1	1	0	1	0	0	0															1	2		2019	18	ABR	1	0	1	0	0	1	0	0
2019	HB 19/3445	1965-11-01	54	1	1	2	1	0	3	2019-05-01	1	1	0	0	1	1	0	0	0	1	0								0	2019-05-05			1			1	2	1	2019	18	MAI	1	0	1	0	0		0	0
2019	HB 19/3446	1987-08-09	32	1	1	2	1	0	3	2019-05-01	0	1	1	0	0	0	0	0	0	0	0												1			1	2	1	2019	18	MAI	1	0	1	0	0		0	0
2019	HB 19/3449	1950-01-04	69	1	1	2	1	0	3	2019-05-01	1	1	0	0	0	0	0	0	1	1	0												1			1	2	1	2019	18	MAI	1	0	1	0	0		0	0
2019	HB 19/345	1960-08-28	58	1	1	2	1	0	3	2019-02-08	0	1	1	0	0	0	1	0	0	1									0	2019-02-08			1	2019-02-08	2019-02-09	1	1	1	2019	7	FEV	0	0	0			0
2019	HB 19/3450	1955-04-22	64	1	1	2	1	0	3	2019-05-01	0	1	1	0	0	1	1	0	1	1	0												1			1	2	1	2019	18	MAI	1	0	1	0	0		0	0
2019	HB 19/347	1966-05-01	53	1	1	2	1	0	3	2019-02-04	0	0	1	0	0	1	1	0	1	1									0	2019-02-09			0	2019-02-09	2019-02-09	1	1	1	2019	6	FEV	0	0	0			0
2019	HB 19/354	1967-01-14	52	1	1	2	0	0	1	2019-02-08	0	1	1	0	1	1	0	0	0	1									0	2019-02-09	0	2019-02-09	0	2019-02-09	2019-02-13	1	1	1	2019	7	FEV	0	0	0			0
2019	HB 19/355	1976-06-08	43	1	1	2	0	1	2	2019-02-02	0	1	0	0	0	1	1	0	1	1	0								0	2019-02-08			0	2019-02-08	2019-02-13	1	1	1	2019	6	FEV	0	0	0	0	0	0	0	0
2019	HB 19/356	1963-03-23	56	1	1	2	0	0	1	2019-02-06	0	0	1	0	0	1	1	0	0	1	0								0	2019-02-09			0	2019-02-09	2019-02-09	1	1	1	2019	6	FEV	0	0	0			0
2019	HB 19/3578	1935-02-20	84	1	1	2	1	0	3	2019-04-30	0	1	1	1	0	1	0	1	0	1	0															1	1		2019	18	ABR	0	0	1	0	0		0	0
2019	HB 19/3580	1978-09-22	41	1	1	2	0	1	2	2019-05-05	1	1	1	0	0	1	1	0	0	0	0															1	1		2019	19	MAI	0	0	1	0	0		0	0
2019	HB 19/3581	1957-06-24	62	1	1	2	1	1	4	2019-05-03	0	1	1	1	1	1	1	0	0	1	0												1			1	1	1	2019	19	MAI	0	0	1	0	0		0	0
2019	HB 19/3582	1979-10-06	40	1	1	2	1	0	3	2019-05-06	0	1	1	0	0	1	0	0	0	1	0												0			1	1	1	2019	19	MAI	0	0	0	0	0		0	0
2019	HB 19/3584	1956-05-13	63	1	1	2	0	0	1	2019-05-02	1									1	0												0			1	2	1	2019	19	MAI	1	0	1	0	1		0	0
2019	HB 19/3587	1973-04-20	46	1	1	2	1	0	3	2019-05-02	0	1	1	1	1	1	0	1	0	0	0															1	2		2019	19	MAI	1	0	1	0	0		1	0
2019	HB 19/3588	1954-04-17	65	1	1	2	1	0	3	2019-05-03	0	1	1	0	1	1	1	1	1	1	0															1	1		2019	19	MAI	0	0	1	0	0		0	0
2019	HB 19/3589	1992-02-07	27	1	1	2	1	0	3	2019-05-05	0	1	1	0	1	0	0	0	1	1	0												0			1	1	1	2019	19	MAI	0	0	1	0	0		0	0
2019	HB 19/3591	1980-09-30	39	1	1	2	0	0	1	2019-05-04	1	1	1	0	1	1	0	0	0	0	0												1			1	2	1	2019	19	MAI	1	0	1	0	0		0	0
2019	HB 19/3592	1978-03-14	41	1	1	2	1	1	4	2019-05-05	1	1	1	0	0	1	0	0	0	1	0												0			1	2	1	2019	19	MAI	1	0	1	0	0		0	0
2019	HB 19/3593	1992-02-12	27	1	1	2	1	1	4	2019-04-26	0	1	1	0	0	1	0	0	1	1	0												1			1	1	1	2019	18	ABR	0	0	0	0	0		0	0
2019	HB 19/3594	1987-05-11	32	1	1	2	1	0	3	2019-05-07	0	1	1	1	1	1	0	0	0	1	0												1			1	1	1	2019	19	MAI	0	0	0	0	0		0	0
2019	HB 19/3595	1959-10-16	60	1	1	2	1	1	4	2019-05-03	1	1	1	0	0	1	1	0	0	1	0												1			1	2	1	2019	19	MAI	1	0	1	0	0		0	0
2019	HB 19/3596	1947-02-08	72	1	1	2	1	1	4	2019-05-05	1	1	1	1	0	1	1	0	1	1	0												0			1	2	1	2019	19	MAI	1	0	0	0	0		1	0
2019	HB 19/3715	1964-01-07	55	1	1	2	1	0	3	2019-05-08	0	0	0	1	0	1	1	1	1	0	0								0	2019-05-07						1	2		2019	19	MAI	1	0	1	0	0		0	0
2019	HB 19/3716	1968-08-03	51	1	1	2	1	1	4	2019-05-04	0	1	1	0	1	0	0	0	1	1	1															1	2		2019	19	MAI	1	0	1	0	0		1	0
2019	HB 19/3717	1993-05-04	26	1	1	2	1	0	3	2019-05-08	0	1	1	0	1	1	1	0	0	0	0															1	1		2019	19	MAI	0	0	1	0	0		0	0
2019	HB 19/3718	1961-09-17	58	1	1	2	1	1	4	2019-05-02	1	0	1	0	0	1	0	0	0	1	0								0	2019-05-07			0			1	1	1	2019	19	MAI	0	0	1	0	0		0	0
2019	HB 19/3719	1967-08-03	52	1	1	2	1	0	3	2019-05-04	1	1	1	0	0	0	1	0	1	1	0								0	2019-05-08						1	2		2019	19	MAI	1	0	1	0	0		1	0
2019	HB 19/3740	1964-06-21	55	1	1	2	1	0	3	2019-05-01	0	0	1	0	1	0	0	0	0	1	0								1	2019-05-10			1	2019-05-05	2019-05-05	1	2	1	2019	18	MAI	1	0	0	0	0		1	0
2019	HB 19/3741	1958-12-23	60	1	1	2	1	0	3	2019-05-03	1	1	1	0	0	0	0	0	0	0	0								0	2019-05-11			1			1	1	1	2019	19	MAI	0	0	0	0	0		0	0
2019	HB 19/3742	1986-10-17	33	1	1	2	1	1	4	2019-05-04	0	1	1	0	1	1	1	0	1	1	1												0	2019-05-07	2019-05-07	1	1	1	2019	19	MAI	0	0	0	0	0		0	0
2019	HB 19/3743	1971-03-14	48	1	1	2	1	0	3	2019-05-08	1	1	1	1	0	1	0	0	1	1	0												1	2019-05-11	2019-05-15	1	2	1	2019	19	MAI	1	0	1	0	0		0	0
2019	HB 19/3744	1954-04-17	65	1	1	2	1	1	4	2019-05-05	0	0	1	0	1	0	0	1	0	1	0												1	2019-05-10	2019-05-17	1	2	1	2019	19	MAI	1	0	1	0	1		1	0
2019	HB 19/3746	2006-11-21	12	1	1	2	0	0	1	2019-05-10	1									1									0	2019-05-10			1	2019-05-10	2019-05-10	1	1	1	2019	20	MAI	0	0
2019	HB 19/3748	1983-01-04	36	1	1	2	1	0	3	2019-05-05	1	1	1	0	0	1	0	0	0	1	0												1	2019-05-10	2019-05-12	1	2	1	2019	19	MAI	1	0	1	0	1		0	0
2019	HB 19/3749	1985-03-15	34	1	1	2	1	0	3	2019-05-06	0	1	1	0	0	1	0	0	0	1	0								0	2019-05-12			1	2019-05-11	2019-05-14	1	2	1	2019	19	MAI	1	0	1	0	1		0	0
2019	HB 19/3750	1982-12-03	36	1	1	2	1	1	4	2019-05-08	0	0	0	0	0	0	1	0	0	0	0								0	2019-05-12						1	2		2019	19	MAI	1	0	0	0	1		0	0
2019	HB 19/3751	1951-03-09	68	1	1	2	1	0	3	2019-05-06	0	1	0	1	1	0	1	0	1	1	0								0	2019-05-10			1	2019-05-10	2019-05-14	1	1	1	2019	19	MAI	0	0	1	0	0		0	0
2019	HB 19/3752	2010-06-03		1	1	2	1	0	3		0																		0	2019-05-10						1	1
2019	HB 19/3753	1959-11-26	59	1	1	2	1	1	4	2019-05-05	0	1	0	0	0	0	0	1	0	0	0								0	2019-05-09						1	3		2019	19	MAI	0	0	1	0	0		0	0
2019	HB 19/3754	1961-05-28	58	1	1	2	1	0	3	2019-04-24	0	1	1	1	0	1	1	0	0	0	0								0	2019-05-11			1			1	1	1	2019	17	ABR	0	0	0	0	0		0	0
2019	HB 19/3758	1967-12-25	51	1	1	2	1	1	4	2019-05-07	0	1	1	0	0	1	0	0	1	1	0															1	2		2019	19	MAI	1	0	1	0	0		1	0
2019	HB 19/3759	2008-04-07	11	1	1	2	0	0	1	2019-05-10	1									1									1	2019-05-10			1	2019-05-10	2019-05-10	1	1	1	2019	20	MAI	0	0	1
2019	HB 19/376	1986-03-22	33	1	1	2	1	0	3	2019-02-08	0	1	1	0	0	0	0	0	0	1													0	2019-02-09	2019-02-09	1	1	1	2019	7	FEV	0	0	0			0
2019	HB 19/3760	2002-02-25	17	1	1	2	0	1	2	2019-05-03	0	1	1	0	0	1	1	0	1	1	0															1	2		2019	19	MAI	1	0	0	0	1		0	0
2019	HB 19/3762	2018-08-07	1	1	1	2	1	1	4	2019-05-04	0	1	0	0	0	0	0	1	0	0	0								0	2019-05-10						1	1		2019	19	MAI	0	0	0	0	0		0	0
2019	HB 19/3763	1987-03-07	32	1	1	2	0	1	2	2019-05-07	1									1									0	2019-05-07			1	2019-05-10	2019-05-10	1	1	1	2019	19	MAI	0	0
2019	HB 19/3764	1997-04-02	22	1	1	2	0	0	1	2019-05-05	0	1	0	0	0	0	0	0	1	1	0								1	2019-05-10			0	2019-05-11	2019-05-11	1	1	1	2019	19	MAI	0	0	1	0	0		0	0
2019	HB 19/3765	2014-07-02	5	1	1	2	0	0	1	2019-05-09	0	1	0	0	0	0	0	0	0	1	0								0	2019-05-09			1			1	1	1	2019	20	MAI	0	0	0	0	0		0	0
2019	HB 19/3767	1971-11-02	48	1	1	2	0	0	1	2019-05-02	0	1	1	1	0	1	0	0	1	1	0								0	2019-05-10			0	2019-05-09	2019-05-09	1	1	1	2019	19	MAI	0	0	0	0	0		0	0
2019	HB 19/380	1974-05-27	45	1	1	2	0	0	1	2019-02-07	0	1	1	0	0	0	1	0	0	1	1								0	2019-02-10			0	2019-02-10	2019-02-12	1	1	1	2019	7	FEV	0	0	0			0
2019	HB 19/384	1971-10-16	47	1	1	2	0	1	2	2019-02-06	1	1	1	1	0	1	1	0	1	1									0	2019-02-10	1	2019-02-13	1	2019-02-10	2019-02-14	1	1	1	2019	6	FEV	0	0	0			0
2019	HB 19/391	1969-04-16	50	1	1	2	1	0	3	2019-02-07	0	1	1	0	0	1	0	0	0	0	0								0	2019-02-09	0	2019-02-09	1	2019-02-10	2019-02-15	1	2	1	2019	7	FEV	1	0	0	0	0	0	1	0
2019	HB 19/398	1983-06-04	36	1	1	2	1	0	3	2019-02-09	0	1	1	0	0	0	0	0	0	0									1	2019-02-09	0	2019-02-09	1	2019-02-13	2019-02-17	1	2	1	2019	7	FEV	1	0	0	0	1	1	1	0
2019	HB 19/399	1949-10-27	69	1	1	2	1	0	3	2019-02-10	0	0	0	0	1	1	0	0	0	0									0	2019-02-10			0	2019-02-10	2019-02-10	1	1	1	2019	7	FEV	0	0	1			0
2019	HB 19/402	1982-05-16	37	1	1	2	0	0	1	2019-02-05	0	1	1	1	0	1	1	0	0	1	0								0	2019-02-08			0	2019-02-08	2019-02-10	1	1	1	2019	6	FEV	0	0	0			0
2019	HB 19/405	1988-06-14	31	1	1	2	0	0	1	2019-02-06	1	0	0	0	1	0	0	1	0	1	0								0	2019-02-10			0	2019-02-06	2019-02-10	1	1	1	2019	6	FEV	0	0	1			0
2019	HB 19/407	1980-08-30	38	1	1	2	1	0	3	2019-02-04	0	0	1	1	0	1	0	0	0	0	0								0	2019-02-10			0	2019-02-10	2019-02-10	1	1	1	2019	6	FEV	0	0	0			0
2019	HB 19/410	1937-08-15	82	1	1	2	0	0	1	2019-02-07	0	1	0	0	0	0	0	0	0	1									0	2019-02-09			0	2019-02-06	2019-02-10	1	1	1	2019	7	FEV	0	0	0			0
2019	HB 19/413	1959-07-09	60	1	1	2	0	0	1	2019-02-05	1	1	1	1	0	0	1	0	0	1											1	2019-02-11	1	2019-02-10	2019-02-10	1	2	1	2019	6	FEV	1	0	1	0	0	1	1	0
2019	HB 19/414	1997-09-24	21	1	1	2	0	0	1	2019-02-04	1	1	1	0	0	1	1	0	0	0											1	2019-02-11	1	2019-02-10	2019-02-19	1	2	1	2019	6	FEV	1	0	0	0	0	0	1	0
2019	HB 19/415	1995-08-10	24	1	1	2	0	0	1	2019-02-04	1	1	1	0	0	0	0	0	0	0											1	2019-02-11	1	2019-02-10	2019-02-12	1	2	1	2019	6	FEV	1	0	1	0	1	1	0	0
2019	HB 19/416	1941-08-31	77	1	1	2	0	0	1	2019-02-05	0	1	0	0	0	0	0	0	1	1											1	2019-02-10	1	2019-02-10	2019-02-13	1	2	1	2019	6	FEV	1	0	0	0	0	0	1	1
2019	HB 19/421	1978-09-12	40	1	1	2	1	0	3	2019-02-11	0	1	1	1	0	1	0	0	0	1													1	2019-02-13	2019-02-15	1	2	1	2019	7	FEV	1	0	0	0	1	0	0	0
2019	HB 19/422	1954-03-12	65	1	1	2	1	0	3	2019-02-14	1	1	1	0	1	0	0	0	0	1													1	2019-02-13	2019-02-18	1	2	1	2019	8	FEV	1	0	0	0	1	0	0	1
2019	HB 19/423	1962-10-24	56	1	1	2	0	0	1	2019-02-10	1	1	1	0	0	0	1	0	0	1									1	2019-02-13			1	2019-02-12	2019-02-17	1	1	1	2019	7	FEV	0	0	1			0
2019	HB 19/429	1979-01-01	40	1	1	2	1	0	3	2019-02-07	0	1	1	0	0	1	1	0	1	0											1	2019-02-12	1	2019-02-12	2019-02-15	1	2	1	2019	7	FEV	1	0	1	0	0	1	1	0
2019	HB 19/431	1981-04-07	38	1	1	2	1	0	3	2019-02-11	0	0	0	0	0	1	1	0	1	1													0	2019-02-12	2019-02-12	1	1	1	2019	7	FEV	0	0	0			0
2019	HB 19/432	1970-11-24	48	1	1	1	0	0	1	2019-02-10	0	0	0	0	0	0	0	0	0	1									1	2019-02-14	1	2019-02-14	1	2019-02-12	2019-02-21	1	2	1	2019	7	FEV	0	0	1			0
2019	HB 19/434	1953-12-16	65	1	1	2	1	1	4	2019-02-13	0	1	0	0	0	1	0	1	0	1													0	2019-02-14	2019-02-14	1	1	1	2019	7	FEV	0	0	0			0
2019	HB 19/439	1987-09-28	31	1	1	2	0	0	1	2019-02-11	0	1	1	0	0	1	1	0	0	1									1	2019-02-14	1	2019-02-16	1	2019-02-13	2019-02-19	1	2	1	2019	7	FEV	1	0	0	0	0	0	1	0
2019	HB 19/459	1959-08-25	60	1	1	2	0	0	1	2019-02-11	0	1	1	0	0	1	1	0	0	1	0								0	2019-02-11			0	2019-02-11	2019-02-11	1	1	1	2019	7	FEV	0	0	0			0
2019	HB 19/464	1958-04-16	61	1	1		1	0	3	2019-02-11	1	1	1	0	1	1	1	0	0	0	0										1	2019-02-17	1	2019-02-16	2019-02-21	1	2	1	2019	7	FEV	1	0	1	0	1	0	0	0
2019	HB 19/465	1978-05-08	41	1	1	2	1	0	3	2019-02-12	1	1	1	0	0	0	0	0	1	0	1										1	2019-02-17	1	2019-02-16	2019-02-21	1	2	1	2019	7	FEV	1	0	0	0	1	0	0	0
2019	HB 19/471	2009-03-12	10	1	1	2	0	0	1	2019-02-15	1									1									0	2019-02-11	1	2019-02-15				1	1		2019	8	FEV	0	0	0			0
2019	HB 19/479	1996-05-12	23	1	1	2	1	0	3	2019-02-15	0	0	0	0	0	0	0	0	0	1													0	2019-02-15	2019-02-15	1	1	1	2019	8	FEV	0	0	0			0
2019	HB 19/482	1992-06-06	27	1	1	2	0	0	1	2019-02-15	0	0	0	0	0	0	0	0	1	0									0	2019-02-15	1	2019-02-15	0	2019-02-15	2019-02-16	1	1	1	2019	8	FEV	0	0	0			0
2019	HB 19/483	1981-07-03	38	1	1	2	0	0	1	2019-02-11	0	0	1	0	1	1	0	0	1	1									0	2019-02-11			0	2019-02-11	2019-02-13	1	1	1	2019	7	FEV	0	0	0			0
2019	HB 19/491	1980-05-09	39	1	1	2	1	0	3	2019-02-07	1	1	1	0	0	0	1	0	0	1	0								0	2019-02-12	1	2019-02-18	1	2019-02-11	2019-02-11	1	2	1	2019	7	FEV	0	0	0			1
2019	HB 19/492	1979-12-20	39	1	1	2	0	0	1	2019-02-11	1	1	1	0	0	1	0	0	1	1	1								1	2019-02-11			1	2019-02-11	2019-02-18	1	2	1	2019	7	FEV	1	0	0	1	0	0	0	0
2019	HB 19/515	1989-10-18	29	1	1	2	1	0	3	2019-02-11	1	1	0	0	0	1	1	0	0	1									0	2019-02-13			0	2019-02-11	2019-02-14	1	1	1	2019	7	FEV	0	0	0			0
2019	HB 19/519	1976-12-20	42	1	1	2	1	0	3	2019-02-13	1	1	1	0	0	1	1	0	0	1	0										1	2019-02-15	0	2019-02-13	2019-02-13	1	1	1	2019	7	FEV	0	0	1			0
2019	HB 19/541	1992-05-29		1	1	2	1	0	3		1									1									0	2019-02-14						1	1										0
2019	HB 19/542	1977-10-18	41	1	1	2	1	0	3	2019-02-13	0	1	1	0	0	1	0	0	0	1									0	2019-02-14	0	2019-02-18	0	2019-02-13	2019-02-13	1	1	1	2019	7	FEV	0	0	0			0
2019	HB 19/548	1988-03-20	31	1	1	2	1	0	3	2019-02-04	0	1	1	0	1	0	0	0	0	1											0	2019-02-13	1	2019-02-12	2019-02-14	1	2	1	2019	6	FEV	1	0	1	0	0	1	1	0
2019	HB 19/554	1963-08-15	56	1	1	2	1	0	3	2019-02-18	1																		0	2019-02-18						1	1		2019	8	FEV	0	0	0			0
2019	HB 19/561	1943-02-13	76	1	1	2	1	0	3	2019-02-13	1	1	1	1	0	1	0	1	0	1											1	2019-02-18	1	2019-02-18	2019-03-04	1	2	1	2019	7	FEV	1	0	1	0	0	1	1	0
2019	HB 19/565	1935-08-25	84	1	1	2	1	0	3	2019-02-09	1	1	0	0	1	0	0	1	0	1											1	2019-02-15	1	2019-02-15	2019-02-19	1	1	1	2019	7	FEV	0	0	1			0
2019	HB 19/566	1982-03-10	37	1	1	2	1	0	3	2019-02-12	0	1	1	0	1	0	0	1	0	1											1	2019-02-19	1	2019-02-18	2019-02-20	1	2	1	2019	7	FEV	1	0	1	0	1	0	1	0
2019	HB 19/570	1997-02-08	22	1	1	2	1	0	3	2019-02-16	0	1	0	1	0	1	0	0	0	1													0	2019-02-19	2019-02-19	1	1	1	2019	8	FEV	0	0	0			0
2019	HB 19/598	1971-07-04	48	1	1	2	1	0	3	2019-02-13	0	1	1	0	0	1	1	0	0	1	0										1	2019-02-18	0	2019-02-15	2019-02-15	1	1	1	2019	7	FEV	0	0	0			0
2019	HB 19/611	1957-06-23	62	1	1	2	1	0	3	2019-02-16	1	1	1	1	1	1	1	0	1	0													1	2019-02-20	2019-02-24	1	2	1	2019	8	FEV	1	0	1	0	1	0	0	0
2019	HB 19/618	1972-02-28	47	1	1	2	1	0	3	2019-02-09	1	1	1	0	0	1	0	0	0	0	1										1	2019-02-15	0	2019-02-14	2019-02-14	1	1	1	2019	7	FEV	0	0	0			0
2019	HB 19/622	1960-07-13	59	1	1	2	1	0	3	2019-02-13	0	1	1	0	0	0	0	0	0	1	0										1	2019-02-15	1	2019-02-16	2019-02-20	1	2	1	2019	7	FEV	1	0	1	0	0	1	0	0
2019	HB 19/624	1989-10-27	29	1	1	2	1	0	3	2019-02-16	1	1	1	0	0	1	0	0	0	1	1										0	2019-02-18	1	2019-02-16	2019-02-16	1	2	1	2019	8	FEV	1	0	1	0	0	1	0	0
2019	HB 19/639	1966-07-11	53	1	1	2	1	0	3	2019-02-13	0	0	1	1	0	1	0	0	0	1	0										1	2019-02-18	0	2019-02-14	2019-02-14	1	1	1	2019	7	FEV	0	0	0			0
2019	HB 19/646	1984-07-20	35	1	1	2	1	0	3	2019-02-17	0	1	1	0	0	1	0	0	1	0									0	2019-02-18			0	2019-02-18	2019-02-22	1	1	1	2019	8	FEV	0	0	0			0
2019	HB 19/649	1968-12-03	50	1	1	2	1	0	3	2019-02-13	1	1	1	0	0	0	0	0	0	0	0										1	2019-02-18	0	2019-02-13	2019-02-13	1	1	1	2019	7	FEV	0	0	1			0
2019	HB 19/654	1987-07-02	32	1	1	2	1	0	3	2019-02-16	0	1	1	0	0	1	0	0	1	0												2019-02-20	0	2019-02-16	2019-02-22	1	1	1	2019	8	FEV	0	0	0			0
2019	HB 19/658	1979-12-28	39	1	1	2	1	0	3	2019-02-15	0	1	1	1	1	1	1	1	1	1									0	2019-02-21			1	2019-02-20	2019-02-23	1	2	1	2019	8	FEV	1	0	1	0	0	1	1	0
2019	HB 19/661	1967-05-09	52	1	1	2	1	0	3	2019-02-15	1	1	1	0	0	1	1	0	0	0											0	2019-02-23	1	2019-02-21	2019-02-26	1	2	1	2019	8	FEV	1	0	1	0	0	1	0	0
2019	HB 19/664	1970-12-16	48	1	1	2	1	0	3	2019-02-15	0	1	1	0	1	1	1	1	1	1	0										0	2019-02-21	1	2019-02-22	2019-02-23	1	2	1	2019	8	FEV	1	0	1	0	0	1	1	0
2019	HB 19/665	1961-01-08	58	1	1	2	1	0	3	2019-02-21	1	1	1	0	0	0	0	0	1	0													1	2019-02-21	2019-02-26	1	2	1	2019	9	FEV	0	0	1			0
2019	HB 19/667	1993-08-03	26	1	1	2	1	0	3	2019-02-20	1	1	1	1	0	0	1	0	0	1												2019-02-21	1	2019-02-20	2019-02-24	1	2	1	2019	8	FEV	1	0	1	0	0	1	1	0
2019	HB 19/668	1964-02-20	55	1	1	2	1	0	3	2019-02-15	0	1	0	1	1	0	1	1	0	0												2019-02-20	1	2019-02-20	2019-02-25	1	2	1	2019	8	FEV	1	0	1	0	0	1	1	0
2019	HB 19/673	1980-02-21	39	1	1	2	1	0	3	2019-02-18	0	1	1	0	0	1	1	0	0	1												2019-02-21	1	2019-02-19	2019-02-24	1	1	1	2019	8	FEV	0	0	1			0
2019	HB 19/674	1963-06-01	56	1	1	2	1	0	3	2019-02-14	0	1	1	0	0	1	0	0	0	1											1	2019-02-21	1	2019-02-20	2019-02-28	1	2	1	2019	8	FEV	1	0	1	0	0	1	0	0
2019	HB 19/700	1961-05-27	58	1	1	2	1	0	3	2019-02-23	0	1	1	0	0	1	0	1	0	1													1	2019-02-23	2019-02-24	1	1	1	2019	9	FEV	0	0	0			0
2019	HB 19/701	1946-10-15	72	1	1	2	1	0	3	2019-02-16	1	0	1	0	1	0	0	0	0	1											1	2019-02-24	1	2019-02-22	2019-02-27	1	2	1	2019	8	FEV	1	0	0	0	0	0	1	0
2019	HB 19/706	1953-08-30	66	1	1	2	1	0	3	2019-02-20	0	1	1	1	1	0	0	0	0	1											1	2019-02-25	1	2019-02-24	2019-02-27	1	2	1	2019	8	FEV	1	0	1	0	0	0	1	0
2019	HB 19/737	2002-05-25	17	1	1	2	1	0	3	2019-02-22	1	1	0	0	0	1	1	0	0	1	0										1	2019-02-27	1	2019-02-27	2019-03-03	1	2	1	2019	9	FEV	1	0	1	0	0	0	1	0
2019	HB 19/743	1934-09-15	84	1	1	2	1	0	3	2019-02-22	0	0	1	1	0	0	0	0	0	1											1	2019-02-28	1	2019-02-28	2019-03-01	1	2	1	2019	9	FEV	1	0	1	0	0	1	0	0
2019	HB 19/757	1989-06-26	30	1	1	2	1	0	3	2019-02-24	0	1	1	1	0	1	0	1	1	1	0										1	2019-02-28	1	2019-02-26	2019-04-01	1	2	1	2019	9	FEV	1	0	0	0	0	1	0	0
2019	HB 19/758	1945-02-26	74	1	1	2	1	0	3	2019-02-23	0	0	1	0	0	0	0	0	0	1											0	2019-02-27	1	2019-02-24	2019-02-24	1	2	1	2019	9	FEV	1	0	1	0	0	1	0	0
2019	HB 19/772	1945-12-24	73	1	1	2	1	0	3	2019-02-15	0	1	1	1	0	1	1	0	1	1											0	2019-02-27	0	2019-02-23	2019-02-25	1	1	1	2019	8	FEV	0	0	0			0
2019	HB 19/780	1972-10-03	46	1	1	2	1	0	3	2019-02-19	0	1	1	1	1	1	0	0	0	1											1	2019-02-26	0	2019-02-22	2019-02-22	1	1	1	2019	8	FEV	0	0	1			0
2019	HB 19/782	1988-03-25	31	1	1	2	1	0	3	2019-02-20	0	0	1	0	0	1	0	0	1	1	0										1	2019-02-25	0	2019-02-21	2019-02-22	1	1	1	2019	8	FEV	0	0	0			0
2019	HB 19/787	1982-01-09	37	1	1	2	1	0	3	2019-02-17	1	1	1	0	0	0	1	0	0	1	0												0	2019-02-19	2019-02-19	1	1	1	2019	8	FEV	0	0	1			0
2019	HB 19/791	1953-04-14	66	1	1	2	1	0	3	2019-02-20	0	0	1	1	0	1	0	0	0	1	0												1	2019-02-19	2019-03-02	1	2	1	2019	8	FEV	1	0	1	0	1	1	1	0
2019	HB 19/798	1977-05-02	42	1	1	2	1	0	3	2019-02-24	0	1	1	0	0	1	1	0	0	1	0										1	2019-03-01	1	2019-02-26	2019-02-26	1	2	1	2019	9	FEV	0	0	0			1
2019	HB 19/805	1990-06-20	29	1	1	2	0	0	1	2019-02-23	0	1	1	1	0	0	0	0	0	1	0								0	2019-02-25			0	2019-02-25	2019-02-25	1	1	1	2019	9	FEV	0	0	0			0
2019	HB 19/808	1950-01-29	69	1	1	2	0	0	1	2019-02-16	0	0	1	1	0	1	0	0	0	1	0										0	2019-02-26	0	2019-02-21	2019-02-23	1	1	1	2019	8	FEV	0	0	0			0
2019	HB 19/809	1966-10-24	52	1	1	2	1	0	3	2019-02-17	0	0	1	0	0	0	0	0	0	1	0								0	2019-02-25			1	2019-02-17	2019-02-27	1	2	1	2019	8	FEV	1	0	1	0	0	1	1	0
2019	HB 19/810	1970-03-29	49	1	1	2	1	0	3	2019-02-21	0	1	0	1	0	0	1	0	0	1											1	2019-02-26	0	2019-02-21	2019-02-22	1	1	1	2019	9	FEV	0	0	0			0
2019	HB 19/817	1958-06-13	61	1	1	2	0	0	1	2019-02-21	1	0	1	1	0	1	0	0	0	1	0								0	2019-02-26			1	2019-02-22	2019-03-01	1	1	1	2019	9	FEV	0	0	1			0
2019	HB 19/820	1949-01-12	70	1	1	2	0	0	1	2019-02-19	1	0	0	0	1	0	0	0	0	1													1	2019-02-18	2019-02-28	1	2	1	2019	8	FEV	1	0	1	0	0	0	1	0
2019	HB 19/85	1957-09-25	61	1	1	2	0	0	1	2019-01-09	0	1	1	0	1	1	0	1	0	1									0	2019-01-17	0	2019-01-15	1	2019-01-15	2019-01-18	1	2	1	2019	2	JAN	1	0	1	0	0	1	0	0
2019	HB 19/93	1965-06-09	54	1	1	2	0	0	1	2019-01-14	0	1	0	0	0	1	0	0	1	1											0	2019-01-20	1	2019-01-16	2019-01-22	1	2	1	2019	3	JAN	1	0	1	0	0	1	0	0
2019	2	2002-07-24	17	1	1	2	0	0	1	2019-02-09	1	1	1	0	0	1	1	0	0	0	0	0	0	0	0	0	0	0	1	2019-02-11			0			1	1	1	2019	7	FEV
2019	3	1983-01-04	36	1	1	2	0	0	1	2019-02-06	0	1	1	0	1	1	1	1	0	0	1	0	0	0	0	0	0	0	1	2019-02-08						1	1	1	2019	6	FEV
2019	4	2000-12-15	18	1	1		1	0	3	2019-02-08	1	1	1	0	1	1	1	1	1	1	0	0	0		0	0	0	0	0	2019-02-11			0			1	1	1	2019	7	FEV
2019	8	1979-09-05	39	1	1	2	0	0	1	2019-02-08	1	1	1	0	0	1	1	0	1	0	0	0	0		0	0	0	0	0	2019-02-10			0			1	1	1	2019	7	FEV
2019	25	1983-02-02	36	1	1	2	1	0	3	2019-02-06	0	1	1	1	0	1	1	0	0	0	0	0	0		0	0	0	0	1	2019-02-11	1		0			1	1	1	2019	6	FEV
2019	26	1948-07-21	71	1	1	2	1	0	3	2019-02-09	1	1	1	0	0	1	1	0	0	0	0	0	0		0	0	0	0	1	2019-02-10			0			1	1	1	2019	7	FEV
2019	30	1978-07-02	41	1	1	2	0	0	1	2019-02-07	0	0	1	0	0	1	1	0	1	0	1	0	0		0	0	0	0	1	2019-02-08			0			1	1	1	2019	7	FEV
2019	32	1967-06-20	52	1	1	2	1	0	3	2019-02-05	0	1	1	0	0	1	1	0	1	0	0	0	0	1	0	0	0	0	0	2019-02-08	1		0			1	1	1	2019	6	FEV
2019	36	1967-12-11	51	1	1	2	0	1	2	2019-02-24	1	1	1	1	1	1	1	0	0	1	0	1	0	0	0	1	0	1	0	2019-02-26	0	2019-03-06				1	1	1	2019	9	FEV
2019	36	1996-12-12	22	1	1	2	1	0	3	2019-02-06	0	0	0	0	1	1	0	0	0	0	0	0	0		0	0	0	0	1	2019-02-11	1		0			1	1	1	2019	6	FEV
2019	39	1962-01-18	57	1	1	2	1	0	3	2019-02-09	1	1	1	0	0	1	1	0	0	1	0	0	0		0	0	0	0	1	2019-02-11	0		0			1	1	1	2019	7	FEV
2019	40	1971-01-20	48	1	1	2	1	0	3	2019-02-08	0	1	1	0	1	1	1	1	0	0	0	0	0	0	0	0	0	0	1	2019-02-11			0			1	1	1	2019	7	FEV
2019	41	1966-05-24	53	1	1	2	1	0	3	2019-02-07	1	1	0	0	0	0	0	0	0	0	0	0	0		0	0	0	0	1	2019-02-11			0			1	1	1	2019	7	FEV
2019	42	1997-02-06	22	1	1	2	0	0	1	2019-02-07	0	1	1	0	1	1	1	1	1	0	1	0	0	0	0	0	0	0	0	2019-02-14	1	2019-02-14	0			1	1	1	2019	7	FEV
2019	43	1990-06-19	29	1	1	2	1	0	3	2019-02-09	0	1	1	0	1	1	1	0	0	0	1	0	0		0	0	0	0			1		0			1	1	1	2019	7	FEV
2019	44	1991-03-04	28	1	1		1	0	3	2019-02-10	0	1	1	0	0	0	0	0	1	0	0	0	0		0	0	0	0	0	2019-02-10			0			1	1	1	2019	7	FEV
2019	49	1988-05-25	31	1	1	2	0	0	1	2019-02-08	1	1	1	0	0	1	1	0	1	0	1	0	0	0	0	0	0	0			1	2019-02-14	0			1	1	1	2019	7	FEV
2019	55	1987-08-24	32	1	1	2	0	1	2	2019-02-22	1	1	1	0	0	1	1	0	0	0	0	0	0	0	0	0	0	0	0	2019-02-24	0	2019-02-28	0			1	1	1	2019	9	FEV
2019	55	1974-11-27	44	1	1	2	1	0	3	2019-02-10	1	1	1	1	1	1	1	0	0	0	0	0	0	0	0	0	0	0	1	2019-02-11	1		0			1	1	1	2019	7	FEV
2019	56	1950-12-18	68	1	1	2	0	1	2	2019-02-28	1	0	1	1	1	1	0	0	0	0	0	1	0	0	0	0	0	0	0	2019-03-01	0	2019-03-07				1	1	1	2019	10	FEV
2019	58	1952-01-19	67	1	1	2	0	0	1	2019-02-07	0	1	1	0	0	1	0	0	0	0	0	0	0	0	0	0	0	0	1	2019-02-10			0			1	1	1	2019	7	FEV
2019	59	1977-03-08	42	1	1		1	0	3	2019-02-08	0	1	1	1	1	1	1	1	1	0	1	0	0		0	0	0	0	1	2019-02-11	1					1	1	1	2019	7	FEV
2019	63	1973-01-07	46	1	1	2	1	0	3	2019-02-10	0	1	1	0	1	1	1	0	1	0	0	0	0		0	0	0	0	1	2019-02-11			0			1	1	1	2019	7	FEV
2019	64	1978-03-01	41	1	1	2	0	1	2	2019-02-23	0	1	1	0	1	1	0	0	0	0	1	0	0	0	0	0	0	0	0	2019-02-25	0	2019-03-01				1	1	1	2019	9	FEV
2019	64	1984-04-30	35	1	1	2	0	0	1	2019-02-09	0	1	1	0	1	1	1	0	1	0	0	0	0		0	0	0	0	0	2019-02-11	1	2019-02-15	0			1	1	1	2019	7	FEV
2019	65	2007-08-09	12	1	1	2	0	1	2	2019-02-24	1	1	0	0	0	1	0	0	0	0	0	0	0	0	0	0	0	0	0	2019-02-26	0	2019-03-04				1	1	1	2019	9	FEV
2019	65	1959-11-23	59	1	1	2	1	0	3	2019-02-07	0	1	0	0	1	1	0	0	0	0	1	0	0		0	0	0	0	1	2019-02-10			0			1	1	1	2019	7	FEV
2019	68	1957-09-08	61	1	1	2	1	1	4	2019-02-08	1	1	1	0	0	1	1	0	0	0	0	0	0		0	0	0	0	0	2019-02-09	0		0			1	1	1	2019	7	FEV
2019	75	1963-12-26	55	1	1	2	1	0	3	2019-02-05	1	1	1	0	1	1	0	0	0	0	0	0	0		0	0	0	0	0	2019-02-11			0			1	1	1	2019	6	FEV
2019	76	2007-01-28	12	1	1	2	0	0	1	2019-02-07	0	1	1	0	0	1	1	0	0	0	0	0	0	0	0	0	0	0	0	2019-02-08	1	2019-02-14				1	1	1	2019	7	FEV
2019	77	1964-07-18	55	1	1	2	0	1	2	2019-02-16	0	1	1	0	0	1	1	0	1	0	0	0	0	0	0	0	0	0	0	2019-02-18	0	2019-02-24				1	1	1	2019	8	FEV
2019	77	1981-08-26	37	1	1	2	1	0	3	2019-02-08	0	1	1	1	1	1	1	1	0	0	0	0	0		0	0	0	0	1	2019-02-11			1			1	2	1	2019	7	FEV
2019	81	1980-12-09	38	1	1	2	1	0	3	2019-02-07	0	1	1	0	1	1	1	1	0	0	1	0	0		0	0	0	0	0	2019-02-09	0	2019-02-12	0			1	1	1	2019	7	FEV
2019	83	1957-05-07	62	1	1		0	0	1	2019-02-07	0	1	1	1	1	1	1	1	0	0	0	0	0		0	0	0	0	1	2019-02-08			0			1	1	1	2019	7	FEV
2019	96	1963-10-05	55	1	1	2	1	1	4	2019-02-06	0	1	1	0	1	1	1	1	0	0	0	1	0		0	0	0	0	0	2019-02-09	0	2019-02-12	0			1	1	1	2019	6	FEV
2019	104	1968-10-26	50	1	1	2	0	1	2	2019-02-15	0	1	1	1	1	1	1	0	0	0	1	0	0	0	0	0	0	0	1	2019-02-17	0	2019-02-22	1			1	1	1	2019	8	FEV
2019	104	1964-02-15	55	1	1	2	1	0	3	2019-02-08	0	1	1	1	1	1	1	0	0	0	0	0	0		0	0	0	0	1	2019-02-10			0			1	1	1	2019	7	FEV
2019	105	1991-02-10	28	1	1	2	0	0	1	2019-02-06	0	1	1	0	1	1	1	0	1	0	1	0	0	0	0	0	0	0	0	2019-02-09			0			1	1	1	2019	6	FEV
2019	106	2000-06-11	19	1	1	2	1	0	3	2019-02-08	0	1	1	0	0	1	0	0	0	0	0	0	0		0	0	0	0	1	2019-02-09			0			1	1	1	2019	7	FEV
2019	110	1993-11-06	25	1	1	2	1	0	3	2019-02-09	1	1	1	0	1	1	1	0	0	0	1	0	0		0	0	0	0		2019-02-09			0			1	1	1	2019	7	FEV
2019	114	1977-03-09	42	1	1	2	1	0	3	2019-02-09	0	1	1	0	1	1	1	1	0	1	0	0	0		0	0	0	0	0	2019-02-09	0	2019-02-16				1	1	1	2019	7	FEV
2019	115	1978-07-11	41	0			1	0	3	2019-02-14	1	1	1	1	0	1	1	0	1	0	0	0	0	0	0	0	0	0	1	2019-02-16	0	2019-02-21				2	1	1	2019	8	FEV
2019	117	1975-07-13	44	1	1	2	0	1	2	2019-01-29	0	0	0	0	1	0	0	0	0	0	0	0	0	0	0	0	0	0	1	2019-02-17	0	2019-02-22				1	1	1	2019	5	JAN
2019	117	1992-12-09	26	1	1	2	1	0	3	2019-02-07	1	1	1	0	0	1	1	0	0	0	0	0	0		0	0	0	0	1	2019-02-09			0			1	1	1	2019	7	FEV
2019	120	2005-06-07	14	0			0	0	1	2019-02-15	0	1	1	0	0	1	1	0	0	0	1	0	0	0	0	0	0	0	1	2019-02-19		2019-02-22	0			2	1	1	2019	8	FEV
2019	120	1974-11-18	44	1	1	2	1	0	3	2019-02-07	1	1	1	1	1	1	1	0	0	0	0	1	0	0	0	0	0	0	1	2019-02-11	0		0			1	1	1	2019	7	FEV
2019	127	1961-10-19	57	1	1	2	1	0	3	2019-02-10	1	1	1	0	1	1	0	0	0	0	0	1	0		0	0	0	0	1	2019-02-11			0			1	1	1	2019	7	FEV
2019	130	1991-06-09	28	0			1	1	4	2019-02-16	0	1	1	0	0	1	1	0	0	0	0	0	0	0	0	0	0	0	1	2019-02-16		2019-02-22				2	1	1	2019	8	FEV
2019	131	2000-05-28	19	1	1		0	1	2	2019-02-04	1	1	1	0	1	1	1	0	0	0	0	0	0		0	0	0	0	1	2019-02-08			0			1	1	1	2019	6	FEV
2019	133	1963-03-18	56	1	1	2	0	0	1	2019-02-09	1	1	0	0	0	1	0	0	0	0	0	0	0		0	0	0	0	1	2019-02-11			0			1	1	1	2019	7	FEV
2019	134	1997-12-29	21	1	1	2	0	0	1	2019-02-08	1	1	1	0	1	1	1	0	0	0	0	0	0		0	0	0	0		2019-02-08			0			1	1	1	2019	7	FEV
2019	135	2007-10-15	11	1	1	2	0	0	1	2019-02-10	0	1	0	0	0	0	1	0	1	0	0	0	0		0	0	0	0		2019-02-10			0			1	1	1	2019	7	FEV
2019	140	1986-11-17	32	1	1	2	1	0	3	2019-02-06	0	1	1	0	0	1	1	0	0	0	0	0	0		0	0	0	0	1	2019-02-11	1		0			1	1	1	2019	6	FEV
2019	141	1996-03-31	23	1	1	2	0	0	1	2019-02-07	1	1	1	0	1	1	0	0	0	0	0	0	0		0	0	0	0	1	2019-02-08			0			1	1	1	2019	7	FEV
2019	142	1975-09-23	43	1	1	2	1	0	3	2019-02-09	1	1	1	0	0	1	1	0	0	0	0	0	0		0	0	0	0		2019-02-11	0	2019-02-15	0			1	1	1	2019	7	FEV
2019	149	1995-02-04	24	1	1	2	1	0	3	2019-02-09	0	1	1	1	1	1	1	1	1	1	1	0	0		0	0	0	0	1	2019-02-11	1		0			1	1	1	2019	7	FEV
2019	151	1986-12-12	32	1	1	2	0	0	1	2019-02-08	0	1	1	0	0	1	1	0	1	0	0	0	0		0	0	0	0	1	2019-02-11						1	1	1	2019	7	FEV
2019	152	1971-01-18	48	1	1	2	1	0	3	2019-02-10	0	1	1	0	0	1	1	0	0	0	0	0	0		0	0	0	0	0	2019-02-11			0			1	1	1	2019	7	FEV
2019	158	1984-06-23	35	1	1	2	1	0	3	2019-02-07	0	1	1	1	1	1	1	0	0	0	0	0	0		0	0	0	0	1	2019-02-11			0			1	1	1	2019	7	FEV
2019	167	1990-07-23	29	1	1	2	0	0	1	2019-02-09	0	1	1	0	0	1	1	0	1	0	1	0	0	0	0	0	0	0	0	2019-02-11			0			1	1	1	2019	7	FEV
2019	168	1961-10-21	57	1	1	2	1	0	3	2019-02-09	0	0	1	0	1	1	1	0	0	0	1	0	0		0	0	0	0	1	2019-02-11			0			1	1	1	2019	7	FEV
2019	169	1993-08-25	25	1	1	2	0	0	1	2019-02-09	1	1	1	0	0	0	1	0	0	0	0	0	0		0	0	0	0	0	2019-02-12			0			1	1	1	2019	7	FEV
2019	170	1992-10-07	26	1	1	2	1	0	3	2019-02-09	0	1	1	1	1	1	1	1	0	0	0	0	0		0	0	0	0	0	2019-02-11			0			1	1	1	2019	7	FEV
2019	171	2003-10-21	15	1	1	2	1	0	3	2019-02-09	1	1	1	0	0	0	1	0	0	0	0	0	0		0	0	0	0	0	2019-02-11	1		0			1	1	1	2019	7	FEV
2019	172	1985-10-04	33	1	1	2	1	0	3	2019-02-09	0	1	1	1	0	1	1	0	0	0	0	0	0		0	0	0	0	1	2019-02-11			0			1	1	1	2019	7	FEV
2019	181	1992-09-26	26	1	1	2	1	0	3	2019-01-31	0	1	1	0	0	1	0	0	0	0	0	0	0	0	0	0	0	0					0			1	1	1	2019	6	JAN
2019	182	1962-11-09	56	1	1	2	1	0	3	2019-01-31	1	1	1	0	0	1	0	0	0	0	0	0	0	0	0	0	0	0					0			1	1	1	2019	6	JAN
2019	185	2001-11-08	17	1	1	2	1	0	3	2019-01-30	1	1	1	0	1	1	0	0	0	0	0	0	0		0	0	0	0					0			1	1	1	2019	5	JAN
2019	188	1999-09-05	19	1	1	2	1	0	3	2019-01-28	1	1	1	0	0	1	1	0	0	0	0	0	0		0	0	0	0			1	2019-02-04				1	1	1	2019	5	JAN
2019	191	2001-07-27	18	1	1	2	1	0	3	2019-01-30	0	1	0	0	0	1	0	0	0	0	0	0	0		0	0	0	0					0			1	1	1	2019	5	JAN
2019	192	1987-01-14	32	1	1	2	0	0	1	2019-01-30	1	1	1	0	0	1	1	0	1	0	0	0	0		0	0	0	0					0			1	1	1	2019	5	JAN
2019	198	1983-06-25	36	1	1	2	0	0	1	2019-01-30	0	1	1	0	1	1	1	1	0	0	0	0	0	0	0	0	0	0			1	2019-02-05	0			1	1	1	2019	5	JAN
2019	201	1974-09-19	44	1	1	2	0	0	1	2019-01-29	0	1	1	1	1	1	1	0	1	0	1	0	0		0	0	0	0					0			1	1	1	2019	5	JAN
2019	207	2001-08-17	17	1	1	2	1	0	3	2019-01-30	1	1	1	0	0	1	1	0	0	0	1	0	0		0	0	0	0			1	2019-02-11				1	1	1	2019	5	JAN
2019	211	1980-11-27	38	1	1	2	1	0	3	2019-01-31	1	1	1	0	1	1	1	0	0	0	0	0	0		0	0	0	0					0			1	1	1	2019	6	JAN
2019	214	2002-04-25	17	1	1	2	0	0	1	2019-01-31	1	1	1	0	1	1	0	1	0	0	0	0	0		0	0	0	0			1	2019-02-05	0			1	1	1	2019	6	JAN
2019	215	2000-10-14	18	1	1		1	0	3	2019-01-30	0	1	1	0	1	1	1	0	0	0	0	0	0		0	0	0	0					0			1	1	1	2019	5	JAN
2019	219	2005-06-03	14	1	1	2	1	0	3	2019-01-31	1	1	1	0	0	1	1	1	1	0	0	0	0		0	0	0	0					0			1	1	1	2019	6	JAN
2019	221	2002-03-22	17	1	1	2	1	0	3	2019-01-28	0	0	0	0	0	0	0	0	1	0	0	0	0		0	0	0	0					0			1	1	1	2019	5	JAN
2019	222	1946-03-22	73	1	1	2	1	0	3	2019-01-31	0	1	1	0	1	1	0	0	0	0	0	0	0		0	0	0	0					0			1	1	1	2019	6	JAN
2019	225	1973-02-27	46	1	1	2	1	0	3	2019-01-30	1	1	1	0	1	1	1	0	1	0	0	0	0		0	0	0	0		2019-01-31						1	1	1	2019	5	JAN
2019	250	1983-11-12	35	1	1	2	1	0	3	2019-02-03	1	1	1	1	0	1	1	0	1	0	0	0	0		0	0	0	0					0			1	1	1	2019	6	FEV
2019	251	1982-12-20	36	1	1	2	0	0	1	2019-02-02	0	1	1	1	1	1	1	0	1	0	1	0	0		0	0	0	0			1	2019-02-08	0			1	1	1	2019	6	FEV
2019	253	1995-06-11	24	1	1	2	0	0	1	2019-01-31	1	1	1	0	0	0	1	0	1	0	0	0	0		0	0	0	0					0			1	1	1	2019	6	JAN
2019	255	1980-06-01	39	1	1	2	1	0	3	2019-01-30	0	1	1	1	0	1	0	0	0	1	0	0	0		0	0	0	0			1	2019-02-05	1			1	2	1	2019	5	JAN
2019	261	1980-12-23	38	1	1	2	1	0	3	2019-01-31	0	1	1	1	0	1	1	0	0	0	0	0	0		0	0	0	0			1	2019-02-07	0			1	1	1	2019	6	JAN
2019	268	1980-05-15	39	1	1	2	1	0	3	2019-02-03	0	0	0	0	0	0	0	0	0	0	0	0	0		0	0	0	0				2019-02-11	0			1	1	1	2019	6	FEV
2019	273	1954-07-27	65	1	1	2	1	0	3	2019-02-03	0	1	1	0	0	0	1	0	0	0	0	0	0		0	0	0	0					0			1	1	1	2019	6	FEV
2019	281	1972-06-16	47	1	1	2	1	0	3	2019-02-05	0	0	0	1	0	1	1	0	0	0	0	0	0		0	0	0	0			1	2019-02-11	0			1	1	1	2019	6	FEV
2019	284	1971-07-14	48	1	1	2	0	0	1	2019-02-04	1	0	0	0	0	0	0	0	0	0	0	0	0		0	0	0	0			1	2019-02-05				1	1	1	2019	6	FEV
2019	287	1988-10-04	31	1	1		1	0	3	2019-03-31	0	1	1	0	0	1	1	0	0	0	0	0	0	0	0	0	0	0			1	2019-04-08				1	1	1	2019	14	MAR
2019	288	1979-07-16	40	1	1	2	0	0	1	2019-02-03	0	1	1	0	1	1	1	0	0	0	0	0	0		0	0	0	0					0			1	1	1	2019	6	FEV
2019	289	1992-10-28	26	1	1		0	0	1	2019-01-30	0	0	0	0	0	0	0	0	0	0	0	0	0		0	0	0	0								1	1	1	2019	5	JAN
2019	291	2017-01-24	2	1	1		1	0	3	2019-02-01	0	1	1	0	0	0	0	0	1	0	1	0	0		0	0	0	0			1	2019-02-08	0			1	1	1	2019	6	FEV
2019	292	2010-07-01	9	1	1		1	0	3	2019-01-30	0	0	0	0	0	1	1	0	1	0	0	0	0		0	0	0	0					0			1	1	1	2019	5	JAN
2019	293	2012-12-19	6	1	1		0	0	1	2019-01-30	0	1	0	0	1	1	0	1	0	0	0	0	0		0	0	0	0					0			1	1	1	2019	5	JAN
2019	295	1964-05-16	55	1	1		0	0	1	2019-02-01	1	1	1	0	0	1	0	1	0	0	0	0	0		0	0	0	0			1	2019-02-08	0			1	1	1	2019	6	FEV
2019	296	2008-07-30	11	1	1	2	0	0	1	2019-01-30	1	1	1	0	1	1	0	0	1	0	0	0	0		0	0	0	0			1	2019-02-11				1	1	1	2019	5	JAN
2019	298	1970-07-04	49	1	1	2	1	0	3	2019-02-01	1	1	1	0	1	1	0	0	0	0	0	1	0		0	0	0	0			1	2019-02-08	1			1	2		2019	6	FEV
2019	300	1988-10-07	30	1	1	2	1	0	3	2019-01-30	0	1	1	0	0	1	1	0	0	0	0	0	0		0	0	0	0					0			1	1	1	2019	5	JAN
2019	304	2003-03-05	16	1	1		0	0	1	2019-01-30	0	0	1	0	0	1	1	0	0	0	0	0	0		0	0	0	0					0			1	1	1	2019	5	JAN
2019	306	1975-10-08	43	1	1	2	1	0	3	2019-01-31	0	1	1	1	1	0	1	1	0	1	0	1	0		0	0	0	0			1	2019-02-05	1			1	3	1	2019	6	JAN
2019	307	1985-11-11	33	1	1	2	1	0	3	2019-02-01	0	0	0	0	0	1	1	0	0	0	0	0	0		0	0	0	0					0			1	1	1	2019	6	FEV
2019	308	1983-06-07	36	1	1	2	1	0	3	2019-02-03	0	1	1	0	0	0	1	0	0	0	1	0	0		0	0	0	0					0			1	1	1	2019	6	FEV
2019	311	1991-08-31	27	1	1	2	1	0	3	2019-02-02	0	1	1	1	1	1	0	0	1	0	0	0	0		0	0	0	0			1					1	1	1	2019	6	FEV
2019	314	2014-01-23	5	1	1		0	0	1	2019-02-02	1	1	0	0	0	0	0	0	1	0	1	0	0		0	0	0	0					0			1	1	1	2019	6	FEV
2019	315	1997-08-28	21	1	1	2	0	0	1	2019-02-01	1	1	1	1	1	1	0	0	1	0	1	0	0		0	0	0	0		2019-02-04						1	1	1	2019	6	FEV
2019	320	1976-10-04	42	1	1	2	0	0	1	2019-01-31	1	1	1	1	1	1	1	1	1	0	1	0	0		0	0	0	0					0			1	1	1	2019	6	JAN
2019	321	1965-03-09	54	1	1		0	0	1	2019-02-02	1	1	1	0	0	1	1	0	0	0	0	0	0		0	0	0	0					0			1	1	1	2019	6	FEV
2019	322	1950-09-07	68	1	1	2	1	0	3	2019-02-01	1	1	1	1	1	1	1	1	1	0	0	0	0		0	0	0	0			1	2019-03-07	0			1	1	1	2019	6	FEV
2019	323	2010-07-01	9	1	1		1	0	3	2019-01-30	0	0	0	0	0	1	1	0	1	0	0	0	0		0	0	0	0					0			1	1	1	2019	5	JAN
2019	325	2009-08-01	10	1	1	2	0	0	1	2019-01-30	1	1	0	0	0	1	0	0	0	0	1	0	0		0	0	0	0					0			1	1	1	2019	5	JAN
2019	332	1968-05-11	51	1	1	2	1	0	3	2019-01-29	0	1	1	0	1	1	0	0	0	0	1	0	0		0	0	0	0			1	2019-02-06	0			1	1	1	2019	5	JAN
2019	338	1968-09-06	50	1	1	2	1	0	3	2019-02-02	0	1	1	0	1	0	0	1	0	0	1	0	0		0	0	0	0					0			1	1	1	2019	6	FEV
2019	351	1979-08-13	39	1	1		1	1	4	2019-01-31	0	1	1	0	1	1	1	0	0	0	0	0	0		0	0	0	0			0		0			1	1	1	2019	6	JAN
2019	354	1971-06-29	48	1	1	2	1	0	3	2019-02-01	0	1	1	1	1	1	1	0	1	0	1	1	0		1	0	0	0								1	1	1	2019	6	FEV
2019	358	1997-08-11	21	1	1	2	1	1	4	2019-01-30	0	1	1	0	0	1	1	0	0	0	1	0	0		0	0	0	0			0					1	1	1	2019	5	JAN
2019	359	2017-11-27	1	1	1		0	0	1	2019-01-31	0	1	1	0	1	1	0	1	0	0	0	0	0		0	0	0	0					0			1	1	1	2019	6	JAN
2019	370	1997-09-29	21	1	1	2	1	0	3	2019-02-02	0	1	1	1	1	1	1	1	0	1	1	0	0		0	0	0	0								1	1	1	2019	6	FEV
2019	371	1944-06-17	75	1	1	2	1	0	3	2019-02-02	1	1	1	0	0	1	0	0	0	0	0	0	0		0	0	0	0				2019-02-08	1			1	2	1	2019	6	FEV
2019	376	2007-12-10	11	1	1	2	0	0	1	2019-02-01	1	1	1	1	0	1	1	0	0	0	1	0	0		0	0	0	0			1	2019-02-07	0			1	1	1	2019	6	FEV
2019	544	1983-08-23	36	0			1	0	3	2019-02-16	0	1	1	0	0	1	0	0	1	1	0	0	0	0	0	0	0	0	1	2019-02-18		2019-02-22	0			2	1	1	2019	8	FEV
2019	546	1973-10-09	45	0			1	0	3	2019-02-16	1	1	1	1	0	1	1	0	0	0	0	0	0	0	0	0	0	0	1	2019-02-17	0	2019-02-22	1			2	1	1	2019	8	FEV
2019	551	1974-01-30	45	0			1	1	4	2019-02-16	1	1	1	0	0	1	0	0	0	0	0	0	0	0	0	0	0	0	1	2019-02-17	0	2019-02-21	0			2	1	1	2019	8	FEV
2019	556	1965-10-11	53	0			1	1	4	2019-02-15	0	1	1	0	0	0	0	0	0	0	0	0	0	0	0	0	0	0	1	2019-02-16	0	2019-02-22	0			2	1	1	2019	8	FEV
2019	570	1999-01-13	20	1	1	2	1	0	3	2019-02-06	1	0	0	0	0	0	0	0	0	0	0	0	0		0	0	0	0			0	2019-02-12	0			1	1	1	2019	6	FEV
2019	572	1990-10-17	28	1	1	2	1	0	3	2019-02-05	1	1	1	0	0	0	0	0	0	0	0	0	0		0	0	0	0			0	2019-02-12	0			1	1	1	2019	6	FEV
2019	574	1950-03-30	69	1	1		1	1	4	2019-02-06	1	1	1	0	0	1	0	0	0	0	0	0	0		0	0	0	0		2019-02-07	1	2019-02-13				1	1	1	2019	6	FEV
2019	576	1982-04-15	37	1	1	2	1	0	3	2019-01-06	1	1	1	0	1	1	1	0	0	0	0	0	0		0	0	0	0								1	1	1	2019	2	JAN
2019	577	1979-06-22	40	1	1	2	1	0	3	2019-02-03	0	1	1	0	1	1	0	1	0	0	0	0	0		0	0	0	0			1	2019-02-11	0			1	1	1	2019	6	FEV
2019	578	1961-03-14	58	1	1	2	0	0	1	2019-02-05	1	1	1	0	0	1	0	0	0	0	0	0	0		0	0	0	0			1	2019-02-11	0			1	1	1	2019	6	FEV
2019	582	1957-10-04	61	1	1	2	1	0	3	2019-02-06	1	1	1	0	0	1	0	0	0	0	0	0	0		0	0	0	0			1	2019-02-13	0			1	1	1	2019	6	FEV
2019	585	2005-01-08	14	1	1	2	1	1	4	2019-02-06	0	1	1	0	0	1	1	0	0	0	0	0	0		0	0	0	0			0		0			1	1	1	2019	6	FEV
2019	586	1940-10-27	78	1	1	2	1	0	3	2019-02-05	0	1	1	1	0	1	0	0	0	0	0	0	0		0	0	0	0			0	2019-02-11				1	1	1	2019	6	FEV
2019	590	1992-02-12	27	1	1	2	1	0	3	2019-02-06	0	1	1	1	0	1	1	0	0	0	0	0	0		0	0	0	0					0			1	1	1	2019	6	FEV
2019	595	1953-11-22	65	1	1	2	1	0	3	2019-02-05	1	1	1	1	1	1	1	0	0	1	0	0	0		0	0	0	0				2019-02-12	0			1	1	1	2019	6	FEV
2019	600	1977-09-02	41	1	1		1	0	3	2019-02-05	1	1	1	0	0	1	1	0	0	0	0	0	0		0	0	0	0			0	2019-02-12				1	1	1	2019	6	FEV
2019	601	1967-08-22	51	1	1	2	1	0	3	2019-02-05	1	1	1	0	1	1	0	0	0	0	0	0	0		0	0	0	0					0			1	1	1	2019	6	FEV
2019	603	2004-02-29	15	1	1	2	1	0	3	2019-02-05	0	1	0	0	1	1	1	0	0	0	0	0	0		0	0	0	0					0			1	1	1	2019	6	FEV
2019	606	1977-01-03	42	1	1	2	1	1	4	2019-02-07	0	0	0	0	0	0	0	0	0	0	0	0	0		0	0	0	0		2019-02-07	0					1	1	1	2019	7	FEV
2019	609	2004-11-07	14	0			1	0	3	2019-02-15	1	1	1	0	0	1	1	0	0	0	0	0	0	0	0	0	0	0	1	2019-02-22	1	2019-02-22	0			2	1	1	2019	8	FEV
2019	610	1979-06-04	40	1	1		1	0	3	2019-02-05	0	1	1	0	1	1	1	0	0	0	0	0	0		0	0	0	0			1	2019-02-12				1	1	1	2019	6	FEV
2019	611	1962-08-25	56	1	1	2	1	1	4	2019-02-03	0	1	1	1	1	1	1	0	0	0	0	0	0		0	0	0	0				2019-03-07	0			1	1	1	2019	6	FEV
2019	620	1960-10-30	58	1	1		1	1	4	2019-02-06	1	1	1	1	1	1	0	0	0	0	0	0	0		0	0	0	0			1	2019-02-12	0			1	1	1	2019	6	FEV
2019	621	1944-09-22	75	0			1	1	4	2019-03-28	0	0	1	0	1	1	0	1	0	0	0	1	0	0	0	0	0	0	1	2019-03-30	0	2019-04-03	0			2	1	1	2019	14	MAR
2019	624	1984-07-29	35	1	1	2	1	0	3	2019-02-04	1	1	1	0	0	1	1	0	0	0	0	0	0		0	0	0	0					0			1	1	1	2019	6	FEV
2019	628	1942-05-31	77	1	1	2	1	0	3	2019-02-06	0	1	1	0	1	1	1	1	0	0	0	0	0		0	0	0	0		2019-02-07		2019-02-12				1	1	1	2019	6	FEV
2019	629	2004-02-25	15	1	1	2	0	0	1	2019-02-07	1	1	1	0	0	1	1	0	0	0	0	0	0		0	0	0	0			1	2019-02-14				1	1	1	2019	7	FEV
2019	630	1975-01-02	44	1	1	2	0	0	1	2019-02-06	1	1	1	0	0	1	1	0	0	0	0	0	0		0	0	0	0			1	2019-02-13				1	1	1	2019	6	FEV
2019	631	1959-05-09	60	1	1	2	1	0	3	2019-02-05	0	1	1	0	1	1	1	1	1	0	0	1	0		0	0	0	0			1	2019-02-11				1	1	1	2019	6	FEV
2019	632	1977-11-15	41	1	1	2	0	0	1	2019-02-04	0	1	1	0	0	1	0	0	0	0	0	1	0		0	0	0	0			1	2019-02-11	1			1	2	1	2019	6	FEV
2019	637	1934-01-27	85	1	1	2	1	0	3	2019-02-05	0	1	1	0	1	0	0	1	0	0	0	1	0		0	0	0	0					0			1	1	1	2019	6	FEV
2019	639	2002-09-11	16	1	1	2	1	0	3	2019-02-06	0	1	1	1	0	1	1	0	0	0	0	0	0		0	0	0	0					0			1	1	1	2019	6	FEV
2019	640	1995-11-11	23	1	1		1	1	4	2019-02-05	0	1	1	0	1	1	0	0	0	0	1	0	0		0	0	0	0			0	2019-02-12				1	1	1	2019	6	FEV
2019	645	1993-10-11	25	1	1	2	0	0	1	2019-02-06	1	1	1	0	0	1	1	0	0	0	0	0	0		0	0	0	0								1	1	1	2019	6	FEV
2019	651	1994-05-12	25	1	1	2	0	0	1	2019-02-07	1	1	1	1	0	1	0	0	0	0	0	0	0		0	0	0	0								1	1	1	2019	7	FEV
2019	660	1969-02-05	50	0			1	0	3	2019-03-25	1	1	1	0	0	1	0	0	0	0	0	0	0	0	0	0	0	0	1	2019-03-28		2019-04-01	0			2	1	1	2019	13	MAR
2019	664	1985-06-26	34	1	1	2	1	0	3	2019-02-06	0	1	1	0	0	1	0	0	1	0	0	0	0		0	0	0	0					0			1	1	1	2019	6	FEV
2019	667	1975-12-10	43	1	1	2	1	0	3	2019-02-07	0	1	1	0	1	1	1	0	1	0	0	0	0		0	0	0	0			0	2019-02-13	0			1	1	1	2019	7	FEV
2019	670	1986-08-28	32	1	1	2	1	0	3	2019-02-07	1	1	1	0	1	1	1	0	1	0	1	0	0		0	0	0	0					0			1	1	1	2019	7	FEV
2019	762	2010-07-02	9	0			1	0	3	2019-02-18	1	0	0	0	0	0	0	0	0	0	0	0	0	0	0	0	0	0	1	2019-02-24	1	2019-02-24				2	1		2019	8	FEV
2019	769	2008-01-11	11	1	1	2	1	0	3	2019-01-16	0	1	1	0	0	1	0	0	1	0	0	0	0		0	0	0	0					0			1	1	1	2019	3	JAN
2019	795	1986-03-09	33	1	1	2	1	0	3	2019-02-13	1	1	1	0	0	1	0	0	0	0	0	0	0		0	0	0	0	1	2019-02-14						1	1	1	2019	7	FEV
2019	798	1981-04-18	38	1	1	2	1	0	3	2019-02-09	1	0	0	0	0	0	0	0	0	0	0	0	0		0	0	0	0	1	2019-02-14						1	1	1	2019	7	FEV
2019	802	1936-03-04	83	1	1	2	1	0	3	2019-02-13	0	1	1	0	0	1	0	0	0	0	0	0	0		0	0	0	0	1	2019-02-14			0			1	1	1	2019	7	FEV
2019	814	1989-07-28	30	1	1	2	1	0	3	2019-02-13	1	1	1	0	1	1	1	1	0	0	0	0	0		0	0	0	0	0	2019-02-14			0			1	1	1	2019	7	FEV
2019	815	1977-02-15	42	1	1	2	1	0	3	2019-02-11	0	1	1	0	1	1	1	0	0	0	0	0	0		0	0	0	0	1	2019-02-13			0			1	1	1	2019	7	FEV
2019	822	2010-12-06	8	1	1	2	1	0	3	2019-02-11	0	1	0	0	1	1	0	0	1	0	0	0	0		0	0	0	0	1	2019-02-14			0			1	1	1	2019	7	FEV
2019	824	1952-08-06	67	1	1	2	1	0	3	2019-02-11	1	1	1	1	1	1	1	0	0	1	0	0	0		0	0	0	0	1				0			1	1	1	2019	7	FEV
2019	830	1994-08-01	25	1	1	2	1	0	3	2019-02-11	0	1	1	0	1	1	1	1	0	0	0	0	0		0	0	0	0				2019-02-18	0			1	1	1	2019	7	FEV
2019	833	1962-04-29	57	1	1	2	1	0	3	2019-02-13	0	1	1	1	0	1	1	0	0	0	1	0	0		0	0	0	0	1				0			1	1	1	2019	7	FEV
2019	836	1972-11-01	46	1	1	2	1	0	3	2019-02-13	0	1	1	0	1	1	1	0	0	0	0	0	0		0	0	0	0	1		1	2019-02-19	0			1	1	1	2019	7	FEV
2019	842	2004-10-28	14	1	1	2	1	0	3	2019-02-12	1	1	0	0	1	1	1	0	0	0	1	0	0		0	0	0	0	0				0			1	1	1	2019	7	FEV
2019	843	1972-10-08	46	1	1	2	1	0	3	2019-02-11	1	1	1	0	0	0	1	0	0	0	0	0	0		0	0	0	0	1	2019-02-14						1	1	1	2019	7	FEV
2019	848	1967-09-14	51	1	1	2	1	0	3	2019-02-11	0	1	1	0	1	1	0	0	0	0	0	0	0		0	0	0	0	0	2019-02-13		2019-02-19	0			1	1	1	2019	7	FEV
2019	852	1939-03-28	80	1	1	2	1	0	3	2019-02-10	0	1	1	1	0	1	0	0	0	0	1	1	0		0	0	0	0	0	2019-02-13	0	2019-02-18	0			1	1	1	2019	7	FEV
2019	853	1976-05-19	43	0			1	0	3	2019-03-12	1	0	1	1	0	0	1	0	1	0	0	0	0	0	0	0	0	0	1	2019-03-15	1	2019-03-20	0			2	1	1	2019	11	MAR
2019	856	1953-09-30	65	1	1	2	1	0	3	2019-02-13	1	1	1	0	1	1	1	0	0	0	0	0	0		0	0	0	0	1	2019-02-14	1		0			1	1	1	2019	7	FEV
2019	861	1994-01-23	25	1	1	2	1	0	3	2019-02-13	1	1	1	1	1	1	1	0	1	0	0	0	0		0	0	0	0	0	2019-02-14			0			1	1	1	2019	7	FEV
2019	862	1998-09-04	20	1	1	2	0	0	1	2019-02-13	1	1	1	0	1	1	0	1	1	0	0	0	0		0	0	0	0	1	2019-02-14						1	1	1	2019	7	FEV
2019	877	1983-08-02	36	1	1	2	1	0	3	2019-02-14	0	1	1	0	0	1	0	0	0	0	0	0	0		0	0	0	0	1	2019-02-14			0			1	1	1	2019	8	FEV
2019	999	2005-09-17	14	0			1	0	3	2019-03-19	1	1	1	0	0	1	1	0	0	0	1	0	0	0	0	0	0	0	1	2019-03-21	1	2019-03-25				2	1	1	2019	12	MAR
2019	1003	1967-03-08	52	0			1	1	4	2019-03-17	0	1	1	0	1	1	1	0	0	0	0	1	0	0	0	0	0	0	1	2019-03-20	1	2019-03-25				2	1	1	2019	12	MAR
2019	1006	2009-07-01	10	0			1	0	3	2019-03-18	1	1	1	0	1	1	0	0	0	0	0	0	0	0	0	0	0	0	1	2019-03-20	1	2019-03-25	0			2	1	1	2019	12	MAR
2019	1013	1991-04-19	28	0			1	0	3	2019-03-19	0	1	1	1	0	1	1	0	1	0	1	0	0	0	0	0	0	0	1	2019-03-21	1	2019-03-25				2	1	1	2019	12	MAR
2019	1014	1960-06-12	59	0			1	0	3	2019-03-19	0	1	0	0	0	1	0	0	0	0	0	0	0	0	0	0	0	0	1	2019-03-21	1	2019-03-25				2	1	1	2019	12	MAR
2019	1015	2000-08-20	19	0			1	1	4	2019-03-19	0	1	1	0	0	1	0	1	0	0	0	0	0	0	0	0	0	0	1	2019-03-20	0	2019-03-25	0			2	1	1	2019	12	MAR
2019	1121	1999-10-28	19	1	1		1	0	3	2019-03-16	0	0	0	0	0	0	1	0	1	0	1	0	0	0	0	0	0	0			1	2019-03-25	0			1	1	1	2019	12	MAR
2019	1125	1969-02-17	50	0			1	0	3	2019-03-17	1	1	1	0	1	1	1	1	1	0	0	0	0	0	0	0	0	0	1	2019-03-20	1	2019-03-25	0			2	1	1	2019	12	MAR
2019	1148	2001-06-17	18	1	1	2	1	1	4	2019-02-16	1	1	1	0	1	1	0	0	0	0	0	0	0		0	0	0	0	0	2019-02-16	0	2019-02-22	0			1	1	1	2019	8	FEV
2019	1169	1974-01-30	45	1	1	2	1	0	3	2019-02-16	1	1	1	0	0	1	0	0	0	0	0	0	0		0	0	0	0	1				0			1	1	1	2019	8	FEV
2019	1179	1999-06-09	20	1	1	2	1	0	3	2019-02-14	0	1	1	1	1	1	1	0	0	0	1	0	0		0	0	0	0	1	2019-02-16			0			1	1	1	2019	8	FEV
2019	1192	1956-10-03	63	0			1	1	4	2019-03-28	1	1	1	1	0	1	0	0	1	0	0	1	0	0	0	0	0	0	1	2019-03-31	1	2019-04-08				2	1	1	2019	14	MAR
2019	1292	1967-08-12	52	0			1	1	4	2019-03-26	0	0	1	0	1	1	1	1	1	0	0	0	0	0	0	0	0	0	1	2019-03-26		2019-04-01	0			2	1	1	2019	13	MAR
2019	1307	1995-10-05	23	0			1	0	3	2019-03-26	1	1	1	0	0	1	1	0	0	0	0	0	0	0	0	0	0	0	1	2019-03-28	0	2019-04-01	0			2	1	1	2019	13	MAR
2019	1318	1951-03-05	68	0			1	0	3	2019-03-24	0	1	1	0	0	1	1	0	0	0	0	0	0	0	0	0	0	0	1	2019-03-27		2019-04-01	0			2	1	1	2019	13	MAR
2019	1365	1962-12-18	56	0			1	1	4	2019-03-27	1	1	1	1	0	1	1	0	0	0	0	0	0	0	0	0	0	0	1	2019-03-28	1	2019-04-02				2	1	1	2019	13	MAR
2019	1384	2005-08-16	14	0			1	0	3	2019-02-25	0	1	1	0	0	1	0	0	0	0	1	0	0	0	0	0	0	0	1	2019-03-07	1	2019-03-07				2	1	1	2019	9	FEV
2019	1446	1963-04-04	56	0			1	1	4	2019-03-27	0	1	1	0	0	1	1	0	0	0	0	1	0	0	0	0	0	0	1	2019-03-28	1	2019-04-04				2	1	1	2019	13	MAR
2019	1460	1964-10-13	54	0			1	0	3	2019-03-28	0	1	1	0	1	1	1	1	1	0	0	0	0	0	0	0	0	0	1	2019-03-28	1	2019-04-04	0			2	1	1	2019	14	MAR
2019	1502	1958-07-01	61	1	1		1	0	3	2019-03-19	1	0	0	0	1	1	0	0	1	0	0	1	0		0	0	0	0			1		0			1	1	1	2019	12	MAR
2019	1562	1938-02-20	81	0			1	1	4	2019-03-22	1	1	1	0	0	1	0	0	0	0	0	0	0	0	0	0	0	0	1	2019-03-23	1	2019-03-28				2	1	1	2019	13	MAR
2019	1564	1990-09-27	28	0			1	1	4	2019-03-21	1	1	1	0	1	1	1	0	0	0	0	0	0	0	0	0	0	0	1	2019-03-21	0	2019-03-28	0			2	1	1	2019	13	MAR
2019	1581	1991-08-08	28	0			1	0	3	2019-03-25	0	1	1	0	0	1	1	0	1	0	1	0	0	0	0	0	0	0	1	2019-03-27		2019-04-01				2	1	1	2019	13	MAR
2019	1584	1990-09-17	29	0			1	1	4	2019-03-24	1	1	1	1	0	1	0	1	0	0	0	0	0	0	0	0	0	0	1	2019-03-25		2019-04-01				2	1	1	2019	13	MAR
2019	1646	1950-09-15	69	0			1	1	4	2019-03-26	1	1	1	0	1	1	1	0	1	0	0	0	0	0	0	0	0	0	1	2019-03-26	0	2019-04-01				2	1	1	2019	13	MAR
2019	1653	2005-09-10	14	0			1	0	3	2019-03-20	1	1	0	0	1	1	0	0	0	0	0	0	0	0	0	0	0	0	1	2019-03-21	0	2019-03-27				2	1	1	2019	12	MAR
2019	1665	1984-02-24	35	0			0	0	1	2019-03-20	1	1	1	0	1	1	1	1	0	0	0	0	0	0	0	0	0	0	1	2019-03-21	0	2019-03-26				2	1	1	2019	12	MAR
2019	1668	2013-10-29	5	0			1	0	3	2019-03-20	1	0	0	0	0	0	0	0	0	0	0	0	0	0	0	0	0	0	1	2019-03-20	1	2019-03-26	0			2	1	1	2019	12	MAR
2019	1671	1981-07-26	38	0			1	0	3	2019-03-21	0	1	1	0	1	1	0	0	0	0	0	0	0	0	0	0	0	0	1	2019-03-21	1	2019-03-27	0			2	1	1	2019	13	MAR
2019	1674	2011-11-25	7	0			1	0	3	2019-03-20	1	1	0	0	0	0	1	0	1	0	0	0	0	0	0	0	0	0	1	2019-03-23	1	2019-03-26				2	1	1	2019	12	MAR
2019	1675	1966-09-27	53	0			1	0	3	2019-03-18	0	0	1	1	0	1	1	0	0	0	0	0	0	0	0	0	0	0	1	2019-03-20	1	2019-03-25	0			2	1	1	2019	12	MAR
2019	1693	1966-04-03	53	0			1	1	4	2019-03-20	0	1	1	0	1	1	1	0	0	0	0	0	0	0	0	0	0	0	1	2019-03-21		2019-03-27	0			2	1	1	2019	12	MAR
2019	1700	2010-07-03	9	1	1		0	0	1	2019-04-01	1	0	0	0	0	0	0	0	0	0	0	0	0		0	0	0	0					0			1	1	1	2019	14	ABR
2019	1701	1995-12-27	23	1	1		1	1	4	2019-03-21	0	1	1	0	0	1	1	1	0	0	0	0	0	0	0	0	0	0				2019-03-27				1	1	1	2019	13	MAR
2019	1701	1988-07-06	31	1	1	2	1	0	3	2019-04-01	1	0	0	0	0	0	0	0	0	0	0	0	0		0	0	0	0			1		0			1	1	1	2019	14	ABR
2019	1704	1981-01-18	38	0			1	0	3	2019-03-20	1	1	1	1	1	1	1	0	0	0	0	0	0	0	0	0	0	0	1	2019-03-21	0	2019-03-27	0			2	1	1	2019	12	MAR
2019	1709	1995-07-29	24	0			1	0	3	2019-03-21	1	0	0	0	1	0	1	1	1	1	0	0	0	0	0	0	0	0	1	2019-03-24	1	2019-03-27				2	1	1	2019	13	MAR
2019	1716	2000-11-13	18	0			1	1	4	2019-03-21	0	1	1	0	1	1	1	0	0	0	0	0	0	0	0	0	0	0	1	2019-03-21		2019-03-27	0			2	1	1	2019	13	MAR
2019	1717	1985-06-16	34	0			1	1	4	2019-03-20	1	1	1	0	0	1	0	1	0	0	0	0	0	0	0	0	0	0	1	2019-03-20	0	2019-03-27				2	1	1	2019	12	MAR
2019	1718	1934-09-25	85	0			1	0	3	2019-03-20	1	1	1	1	1	1	1	0	0	0	0	1	0	0	0	0	0	0	1	2019-03-20	1	2019-03-26	1			2	1	1	2019	12	MAR
2019	1719	2009-07-28	10	0			0	0	1	2019-03-20	1	1	1	0	1	1	1	0	0	0	0	0	0	0	0	0	0	0	1	2019-03-20	0	2019-03-27				2	1	1	2019	12	MAR
2019	1719	1971-08-20	48	1	1	2	0	0	1	2019-04-02	0	1	1	0	0	1	1	1	0	0	0	0	0		0	0	0	0					0			1	1	1	2019	14	ABR
2019	1721	1986-05-04	33	0			1	1	4	2019-03-20	1	1	1	0	0	1	0	0	0	0	0	0	0	0	0	0	0	0	1	2019-03-20	1	2019-03-27				2	1	1	2019	12	MAR
2019	1723	1968-06-26	51	0			1	0	3	2019-03-21	1	1	1	0	0	1	1	0	0	0	0	0	0	0	0	0	0	0	1	2019-03-22		2019-03-27				2	1	1	2019	13	MAR
2019	1727	1987-07-09	32	0			1	0	3	2019-03-21	1	1	0	0	0	0	0	0	0	0	0	0	0	0	0	0	0	0	1	2019-03-26	0	2019-03-27				2	1	1	2019	13	MAR
2019	1734	1999-08-30	20	0			0	0	1	2019-03-20	0	1	1	0	0	1	1	0	1	0	0	0	0	0	0	0	0	0	1	2019-03-21	0	2019-03-27				2	1	1	2019	12	MAR
2019	1741	1986-03-21	33	0			1	0	3	2019-03-20	0	1	1	1	1	1	1	0	0	0	1	0	0	0	0	0	0	0	1	2019-03-22	1	2019-03-26				2	1	1	2019	12	MAR
2019	1749	1997-09-12	22	0			1	0	3	2019-03-20	1	1	1	0	0	1	1	0	0	0	0	0	0	0	0	0	0	0	1	2019-03-22	1	2019-03-26	0			2	1	1	2019	12	MAR
2019	1754	2014-02-19	5	0			1	0	3	2019-03-21	1	1	1	0	1	0	0	0	1	0	0	0	0	0	0	0	0	0	1	2019-03-21	1	2019-03-27				2	1	1	2019	13	MAR
2019	1886	1978-09-01	41	0			1	0	3	2019-03-22	1	1	1	0	0	1	0	0	0	0	0	1	0	0	0	0	0	0	1	2019-03-22	0	2019-03-29				2	1	1	2019	13	MAR
2019	1921	1975-07-05	44	0			1	0	3	2019-03-22	1	0	1	0	0	1	0	0	0	0	0	0	0	0	0	0	0	0	1	2019-03-22	1	2019-03-29				2	1	1	2019	13	MAR
2019	1952	1979-11-27	39	0			1	1	4	2019-03-22	0	1	1	0	1	1	1	1	0	0	0	0	0	0	0	0	0	0	1	2019-03-24	1	2019-04-01	0			2	1	1	2019	13	MAR
2019	2122	1989-09-19	30	1	1	2	0	0	1	2019-04-08	1	1	1	0	0	1	1	0	1	0	0	0	0		0	0	0	0			1	2019-04-15	0			1	1	1	2019	15	ABR
2019	2123	1991-01-19	28	0			1	0	3	2019-03-01	1	1	1	0	1	1	1	0	0	0	0	0	0	0	0	0	0	0	1	2019-03-01	0	2019-03-20				2	1	1	2019	10	MAR
2019	2125	1976-03-18	43	1	1		0	0	1	2019-04-08	1	0	0	0	1	0	1	0	1	0	0	0	0		0	0	0	0					0			1	1	1	2019	15	ABR
2019	2148	1970-12-01	48	0			1	0	3	2019-03-19	0	1	1	0	1	1	1	0	0	0	0	1	0	0	0	0	0	0	1	2019-03-21	1	2019-03-25				2	1	1	2019	12	MAR
2019	2164	1990-09-28	28	0			1	1	4	2019-03-19	0	1	1	0	0	0	0	0	0	0	0	0	0	0	0	0	0	0	1	2019-03-20	0	2019-03-25				2	1	1	2019	12	MAR
2019	2166	1955-07-16	64	0			1	1	4	2019-03-18	1	1	1	1	0	1	1	0	1	0	0	0	0	0	0	0	0	0	1	2019-03-20	1	2019-03-25	0			2	1	1	2019	12	MAR
2019	2174	1979-09-14	40	0			1	0	3	2019-03-14	0	0	1	0	1	1	1	0	1	0	1	0	0	0	0	0	0	0	1	2019-03-14	1	2019-03-22				2	1	1	2019	12	MAR
2019	2183	1956-06-18	63	0			1	1	4	2019-03-18	0	1	1	0	1	1	0	0	0	0	0	0	0	0	0	0	0	0	1	2019-03-19	0	2019-03-25				2	1	1	2019	12	MAR
2019	2201	2004-05-19	15	0			1	0	3	2019-03-14	1	0	0	0	0	1	0	0	1	0	1	0	0	0	0	0	0	0	1	2019-03-14	1	2019-03-25				2	1	1	2019	12	MAR
2019	2204	1981-05-18	38	0			1	1	4	2019-03-18	1	0	1	1	1	1	1	0	0	0	0	0	0	0	0	0	0	0	1	2019-03-20	0	2019-03-25				2	1	1	2019	12	MAR
2019	2207	1970-03-26	49	0			1	0	3	2019-03-19	0	1	1	0	1	1	0	0	1	0	1	0	0	0	0	0	0	0	1	2019-03-21	1	2019-03-25				2	1	1	2019	12	MAR
2019	2208	1963-11-22	55	0			1	1	4	2019-03-18	1	1	1	0	0	1	0	0	0	0	0	0	0	0	0	0	0	0	1	2019-03-20		2019-03-24				2	1	1	2019	12	MAR
2019	2258	2002-11-17	16	0			1	1	4	2019-03-28	1	1	1	0	1	0	1	0	1	0	0	0	0	0	0	0	0	0	1	2019-03-29	0	2019-04-03	0			2	1	1	2019	14	MAR
2019	2282	1992-03-04	27	0			1	0	3	2019-03-27	0	0	1	0	1	1	1	0	0	0	0	0	0	0	0	0	0	0	1	2019-03-28		2019-04-03				2	1	1	2019	13	MAR
2019	2294	2002-05-07	17	0			1	0	3	2019-03-27	1	1	1	0	0	1	0	0	0	0	1	0	0	0	0	0	0	0	1	2019-03-28		2019-04-02	0			2	1	1	2019	13	MAR
2019	2315	1963-01-10	56	0			1	0	3	2019-03-22	0	1	1	1	1	1	1	0	0	0	1	0	0	0	0	0	0	0	1	2019-03-25		2019-03-28				2	1	1	2019	13	MAR
2019	2316	1951-05-13	68	0			1	1	4	2019-03-22	1	1	1	0	0	1	0	0	0	0	0	1	0	0	0	0	0	0	1	2019-03-22	1	2019-03-28				2	1	1	2019	13	MAR
2019	2353	2001-10-05	17	0			1	0	3	2019-03-20	1	1	1	0	0	1	1	0	0	0	0	0	0	0	0	0	0	0	1	2019-03-21	1	2019-03-26	0			2	1	1	2019	12	MAR
2019	2355	1965-10-30	53	0			1	1	4	2019-03-22	0	1	1	0	1	1	0	0	1	0	0	0	0	0	0	0	0	0	1	2019-03-23	1	2019-03-28				2	1	1	2019	13	MAR
2019	2356	1978-11-03	40	0			1	0	3	2019-03-22	0	0	1	0	1	1	0	1	0	0	0	0	0	0	0	0	0	0	1	2019-03-24	1	2019-03-28				2	1	1	2019	13	MAR
2019	2357	1991-11-08	27	0			1	0	3	2019-03-22	0	1	1	0	0	1	0	0	0	0	0	0	0	0	0	0	0	0	1	2019-03-27		2019-03-28				2	1	1	2019	13	MAR
2019	2360	1992-08-21	27	0			1	0	3	2019-03-22	0	1	1	1	0	1	1	0	0	0	0	0	0	0	0	0	0	0	1	2019-03-24	1	2019-03-28				2	1	1	2019	13	MAR
2019	2361	1964-10-30	54	0			1	1	4	2019-03-21	0	1	0	1	0	1	0	1	0	0	0	0	0	0	0	0	0	0	1	2019-03-21	1	2019-03-28	0			2	1	1	2019	13	MAR
2019	2362	1974-01-03	45	0			1	0	3	2019-03-21	0	0	1	0	0	1	0	0	0	0	0	0	0	0	0	0	0	0	1	2019-03-22	1	2019-03-28	0			2	1	1	2019	13	MAR
2019	2365	1986-12-04	32	0			1	0	3	2019-03-21	0	1	0	1	1	1	0	0	0	0	1	0	0	0	0	1	0	0	1	2019-03-22	0	2019-03-28				2	1	1	2019	13	MAR
2019	2366	1978-03-28	41	0			1	1	4	2019-03-21	1	0	1	1	0	1	0	0	1	0	0	0	0	0	0	0	0	0	1	2019-03-22	1	2019-03-28	0			2	1	1	2019	13	MAR
2019	2369	1981-12-25	37	0			1	0	3	2019-03-23	0	1	0	0	1	1	0	1	1	0	0	0	0	0	0	0	0	0	1	2019-03-24	0	2019-03-28				2	1	1	2019	13	MAR
2019	2373	1988-04-04	31	0			1	1	4	2019-03-20	0	0	1	0	0	1	0	0	0	0	0	0	0	0	0	0	0	0	1	2019-03-20		2019-03-20				2	1	1	2019	12	MAR
2019	2375	1970-12-24	48	0			1	0	3	2019-03-22	1	1	1	0	1	1	0	1	1	0	0	0	0	0	0	0	0	0	1	2019-03-22	0	2019-03-28				2	1	1	2019	13	MAR
2019	2376	1952-05-20	67	0			1	1	4	2019-03-21	0	1	1	0	0	0	1	0	0	0	0	0	0	0	0	0	0	0	1	2019-03-24	0	2019-03-28				2	1	1	2019	13	MAR
2019	2377	1998-11-12	20	0			1	1	4	2019-03-20	1	1	1	0	0	1	1	0	0	0	0	0	0	0	0	0	0	0	1	2019-03-21	1	2019-03-27	0			2	1	1	2019	12	MAR
2019	2379	2004-04-13	15	0			1	0	3	2019-03-20	0	1	1	0	0	1	1	0	0	0	0	0	0	0	0	0	0	0	1	2019-03-20	1	2019-03-27				2	1	1	2019	12	MAR
2019	2380	1964-12-02	54	0			1	0	3	2019-03-21	0	0	1	0	0	0	0	0	0	0	0	0	0	0	0	0	0	0	1	2019-03-23	1	2019-03-28				2	1	1	2019	13	MAR
2019	2384	1936-10-06	83	0			1	0	3	2019-03-20	0	1	1	0	0	0	0	0	0	0	0	0	0	0	0	0	0	0	1	2019-03-21		2019-03-27	0			2	1	1	2019	12	MAR
2019	2392	1994-05-18	25	0			1	0	3	2019-03-21	1	0	0	0	0	1	1	0	0	0	0	0	0	0	0	0	0	0	1	2019-03-21	0	2019-03-27				2	1	1	2019	13	MAR
2019	2409	1977-12-09	41	0			1	0	3	2019-03-19	0	1	1	0	0	1	0	0	0	0	0	0	0	0	0	0	0	0	1	2019-03-21	0	2019-03-26	0			2	1	1	2019	12	MAR
2019	2410	1964-11-06	54	0			0	1	2	2019-03-18	0	1	1	0	1	1	1	0	0	0	0	0	0	0	0	0	0	0	1	2019-03-20		2019-03-26	0			2	1	1	2019	12	MAR
2019	2424	2011-06-27	8	0			1	0	3	2019-03-17	1	1	1	0	0	1	0	1	1	0	1	0	0	0	0	0	0	0	1	2019-03-20	1	2019-03-25	0			2	1	1	2019	12	MAR
2019	2429	1959-12-01	59	0			1	1	4	2019-03-18	0	1	1	1	1	1	1	1	0	0	0	0	0	0	0	0	0	0	1	2019-03-20	1	2019-03-25				2	1	1	2019	12	MAR
2019	2433	1955-07-07	64	0			1	1	4	2019-03-20	0	1	1	0	1	1	1	0	0	0	0	0	0	0	0	0	0	0	1	2019-03-21	1	2019-03-26	0			2	1	1	2019	12	MAR
2019	2435	1974-10-08	44	0			1	0	3	2019-03-19	0	0	1	1	0	1	1	0	1	1	0	0	0	0	0	0	0	0	1	2019-03-20	1	2019-03-26	0			2	1	1	2019	12	MAR
2019	2442	1970-07-02	49	0			1	0	3	2019-03-20	0	1	0	0	1	1	0	0	0	0	0	0	0	0	0	0	0	0	1	2019-03-21	0	2019-03-26				2	1	1	2019	12	MAR
2019	2445	1967-12-29	51	0			1	1	4	2019-03-20	0	1	0	0	0	0	0	0	0	0	0	0	0	0	0	0	0	0	1	2019-03-21	0	2019-03-26				2	1	1	2019	12	MAR
2019	2447	1968-07-10	51	0			1	0	3	2019-03-19	1	1	1	0	1	1	0	0	0	0	0	0	0	0	0	0	0	0	1	2019-03-21	1	2019-03-26	0			2	1	1	2019	12	MAR
2019	2456	2007-12-24	11	0			1	0	3	2019-03-20	0	1	1	0	0	1	0	0	1	0	1	0	0	0	0	0	0	0	1	2019-03-21	1	2019-03-26				2	1	1	2019	12	MAR
2019	2459	1973-09-26	45	1	1	2	1	0	3	2019-01-01	0	1	1	0	1	1	0	0	0	0	0	0	0	0	0	0	0	0								1	1	1	2019	1	JAN
2019	2461	1960-07-09	59	0			1	1	4	2019-03-20	1	1	1	0	0	1	0	0	0	0	0	0	0	0	0	0	0	0	1	2019-03-21	0	2019-03-25				2	1	1	2019	12	MAR
2019	2461	1976-03-10	43	1	1		1	0	3	2018-12-31	1	1	1	0	1	1	1	1	1	0	0	0	0		0	0	0	0					0			1	1	1	2019	1	DEZ
2019	2463	2000-11-08	18	1	1	2	1	0	3	2018-12-30	1	1	1	0	0	1	1	0	0	0	0	0	0	0	0	0	0	0					0			1	1	1	2019	1	DEZ
2019	2465	1994-02-01	25	0			1	0	3	2019-03-18	0	1	1	0	1	0	0	0	1	0	1	0	0	0	0	0	0	0	1	2019-03-20	1	2019-03-25				2	1	1	2019	12	MAR
2019	2468	2002-05-18	17	0			1	0	3	2019-03-20	0	1	1	0	1	1	0	1	0	0	0	0	0	0	0	0	0	0	1	2019-03-21	0	2019-03-26				2	1	1	2019	12	MAR
2019	2475	2001-09-28	17	0			1	0	3	2019-03-18	0	0	1	1	0	1	1	1	1	0	0	0	0	0	0	0	0	0	1	2019-03-20	0	2019-03-25				2	1	1	2019	12	MAR
2019	2482	2006-12-19	12	0			1	0	3	2019-03-19	0	1	1	0	0	1	0	0	1	0	0	0	0	0	0	0	0	0	1	2019-03-19	1	2019-03-26	0			2	1	1	2019	12	MAR
2019	2485	1950-12-13	68	0			1	1	4	2019-03-20	1	1	1	0	0	0	1	0	0	0	0	1	0	0	0	0	0	0	1	2019-03-22	1	2019-03-27				2	1	1	2019	12	MAR
2019	2486	2003-12-07	15	0			1	0	3	2019-03-19	1	1	0	0	1	1	0	0	1	0	0	0	0	0	0	0	0	0	1	2019-03-19	1	2019-03-26				2	1	1	2019	12	MAR
2019	2492	2002-06-01	17	1	1		1	0	3	2018-12-31	1	1	0	0	1	0	1	0	0	0	0	0	0		0	0	0	0			1		0			1	1	1	2019	1	DEZ
2019	2500	2010-06-23	9	0			1	0	3	2019-03-20	0	1	1	0	0	1	1	0	1	0	0	0	0	0	0	0	0	0	1	2019-03-21	1	2019-03-27				2	1	1	2019	12	MAR
2019	2504	1985-07-10	34	1	1	2	0	0	1	2019-01-03	0	1	1	0	0	1	1	0	0	0	1	0	0	0	0	0	0	0		2019-01-03						1	1	1	2019	2	JAN
2019	2508	1982-05-05	37	1	1	2	1	0	3	2019-01-04	0	1	1	0	0	1	1	0	0	0	0	0	0		0	0	0	0								1	1	1	2019	2	JAN
2019	2510	1983-09-23	35	1	1	2	1	0	3	2019-01-04	0	1	1	1	0	1	1	0	0	0	0	0	0		0	0	0	0								1	1	1	2019	2	JAN
2019	2511	1990-05-27	29	0			1	1	4	2019-03-19	1	1	1	0	0	1	1	0	0	0	0	0	0	0	0	0	0	0	1	2019-03-21	0	2019-03-25	0			2	1	1	2019	12	MAR
2019	2511	1981-12-06		1	1	2	1	0	3		1	1	1	0	1	1	1	0	1	0	0	0	0		0	0	0	0		2019-01-06						1	1	1
2019	2513	1972-10-12	46	1	1	2	1	0	3	2019-01-05	0	1	1	0	0	1	0	0	0	0	0	0	0		0	0	0	0		2019-01-06			0			1	1	1	2019	2	JAN
2019	2518	1972-06-05	47	1	1	2	0	0	1	2019-01-03	1	1	1	0	0	1	1	0	1	0	0	0	0		0	0	0	0			0		0			1	1	1	2019	2	JAN
2019	2530	1953-07-15	66	1	1		1	0	3	2019-06-15	1	0	1	0	1	1	1	0	0	0	0	0	0		0	0	0	0					0			1	1	1	2019	25	JUN
2019	2531	1997-12-13	21	1	1	2	1	0	3	2019-01-02	0	1	1	1	1	1	0	0	0	0	1	0	0		0	0	0	0					0			1	1	1	2019	1	JAN
2019	2535	1969-05-24	50	0			1	0	3	2019-03-19	1	1	1	0	0	1	1	0	0	0	0	0	0	0	0	0	0	0	1	2019-03-20		2019-03-25				2	1	1	2019	12	MAR
2019	2535	1965-10-03	53	1	1		1	0	3	2019-01-05	0	1	0	0	0	0	1	0	1	0	1	0	0		0	0	0	0					0			1	1	1	2019	2	JAN
2019	2536	1978-02-06	41	0			1	0	3	2019-03-19	0	1	1	0	1	1	1	0	0	0	0	0	0	0	0	0	0	0	1	2019-03-22	1	2019-03-25				2	1	1	2019	12	MAR
2019	2536	1965-05-04	54	1	1	2	1	0	3	2019-01-04	1	1	1	0	0	1	0	0	0	0	1	0	0		0	0	0	0					0			1	1	1	2019	2	JAN
2019	2539	1980-07-15	38	1	1	2	1	0	3	2019-01-04	1	1	1	0	1	0	0	1	0	0	1	1	0		0	0	0	0								1	1	1	2019	2	JAN
2019	2540	1965-06-17	54	0			1	0	3	2019-03-18	0	1	0	0	1	1	0	0	0	0	0	0	0	0	0	0	0	0	1	2019-03-18	1	2019-03-25	0			2	1	1	2019	12	MAR
2019	2546	1964-11-06	54	0			1	1	4	2019-03-18	1	1	1	0	1	0	0	0	0	0	1	0	0	0	0	0	0	0	1	2019-03-21	0	2019-03-24				2	1	1	2019	12	MAR
2019	2546	1963-08-29	55	1	1	2	1	0	3	2019-01-06	1	1	1	0	0	1	0	0	0	0	0	0	0	0	0	0	0	0								1	1	1	2019	2	JAN
2019	2548	1966-01-22	53	1	1	2	1	0	3	2019-01-07	0	1	1	0	1	1	1	0	0	0	0	0	0		0	0	0	0		2019-01-08						1	1	1	2019	2	JAN
2019	2549	1979-07-05	40	1	1	2	1	0	3	2019-01-06	1	1	1	0	1	1	1	1	0	0	0	0	0		0	0	0	0					0			1	1	1	2019	2	JAN
2019	2556	1973-11-28	45	0			1	0	3	2019-03-18	1	1	1	0	0	1	1	0	0	0	0	0	0	0	0	0	0	0	1	2019-03-20	1	2019-03-25				2	1	1	2019	12	MAR
2019	2557	2004-08-29	15	0			1	0	3	2019-03-19	1	1	1	0	1	1	1	0	0	0	0	0	0	0	0	0	0	0	1	2019-03-21	1	2019-03-25	0			2	1	1	2019	12	MAR
2019	2560	1981-07-15	38	0			1	1	4	2019-03-19	0	1	1	1	0	1	0	1	0	0	0	0	0	0	0	0	0	0	1	2019-03-20	0	2019-03-25				2	1	1	2019	12	MAR
2019	2563	1957-05-17	62	0			1	0	3	2019-03-17	0	1	1	0	0	1	1	1	0	0	0	1	0	0	0	0	0	0	1	2019-03-17		2019-03-25	0			2	1	1	2019	12	MAR
2019	2563	1993-01-21	26	1	1		1	0	3	2019-01-07	1	1	1	0	0	1	0	0	0	0	0	0	0		0	0	0	0					0			1	1	1	2019	2	JAN
2019	2565	2007-02-02	12	1	1	2	1	0	3	2019-01-06	1	1	1	0	0	1	1	0	1	0	1	0	0		0	0	0	0								1	1	1	2019	2	JAN
2019	2567	1965-04-15	54	0			1	0	3	2019-03-17	0	1	1	0	1	1	0	0	1	0	0	0	0	0	0	0	0	0	1	2019-03-20	1	2019-03-25				2	1	1	2019	12	MAR
2019	2568	1980-10-19	38	1	1		1	1	4	2019-01-07	0	1	1	1	1	1	1	0	1	0	0	0	0		0	0	0	0			1					1	1	1	2019	2	JAN
2019	2572	1997-03-03	22	0			1	0	3	2019-03-19	1	1	1	1	1	1	1	0	1	1	0	0	0	0	0	0	0	0	1	2019-03-21	1	2019-03-25				2	1	1	2019	12	MAR
2019	2574	1988-12-26	30	0			1	0	3	2019-03-18	1	1	1	0	1	1	1	0	0	0	0	0	0	0	0	0	0	0	1	2019-03-19	1	2019-03-25	0			2	1	1	2019	12	MAR
2019	2574	1978-03-29	41	1	1	2	1	0	3	2019-01-07	0	1	1	0	0	1	0	0	0	0	1	0	0		0	0	0	0					0			1	1	1	2019	2	JAN
2019	2575	1960-03-10	59	1	1		1	0	3	2019-01-08	1	1	1	1	0	1	0	0	0	0	0	1	0		0	0	0	0					0			1	1	1	2019	2	JAN
2019	2576	2004-06-15	15	1	1	2	1	0	3	2019-01-08	1	1	1	0	0	1	1	0	0	0	0	0	0		0	0	0	0					0			1	1	1	2019	2	JAN
2019	2581	1994-07-11	25	1	1	2	1	1	4	2019-01-09	0	1	1	0	1	1	1	0	0	0	0	0	0	0	0	0	0	0			0		0			1	1	1	2019	2	JAN
2019	2582	1969-08-03	49	1	1	2	1	0	3	2019-01-09	1	0	0	0	0	0	0	0	0	0	0	0	0	0	0	0	0	0			1	2019-01-15	0			1	2	1	2019	2	JAN
2019	2583	1997-01-20	22	1	1		1	0	3	2019-01-08	0	0	0	0	0	0	0	0	0	0	0	0	0	0	0	0	0	0								1	1	1	2019	2	JAN
2019	2587	1958-12-25	60	0			1	0	3	2019-03-19	0	0	0	0	0	0	0	0	0	0	0	0	0	0	0	0	0	0	1	2019-03-19	1	2019-03-25				2	1	1	2019	12	MAR
2019	2590	1995-11-09	23	0			1	1	4	2019-03-19	0	1	1	0	0	1	0	0	1	0	1	0	0	0	0	0	0	0	1	2019-03-20	1	2019-03-25				2	1	1	2019	12	MAR
2019	2592	2007-02-02	12	1	1	2	1	0	3	2019-01-09	1	1	1	0	0	1	0	0	0	0	0	0	0	0	0	0	0	0								1	1	1	2019	2	JAN
2019	2594	1966-01-12	53	1	1	2	1	0	3	2019-01-07	0	1	1	0	0	0	0	0	0	0	0	0	0		0	0	0	0								1	1	1	2019	2	JAN
2019	2595	1960-04-27	59	1	1	2	1	0	3	2019-01-07	1	1	1	1	1	1	0	1	0	0	0	0	0		0	0	0	0					0			1	1	1	2019	2	JAN
2019	2596	2003-08-29	15	1	1	2	1	0	3	2019-01-06	0	1	1	0	0	1	1	0	0	0	0	0	0		0	0	0	0								1	1	1	2019	2	JAN
2019	2598	1954-06-20	65	1	1	2	1	0	3	2019-01-07	0	1	1	1	0	1	0	0	0	0	0	0	0		0	0	0	0								1	1	1	2019	2	JAN
2019	2603	1988-09-21	30	1	1	2	1	0	3	2019-01-07	0	1	1	0	0	1	1	0	0	1	1	0	0	0	0	0	0	0				2019-01-14	0			1	1	1	2019	2	JAN
2019	2604	1999-04-09	20	1	1	2	0	0	1	2019-01-07	1	1	1	0	0	1	1	0	0	0	0	0	0	0	0	0	0	0	1	2019-01-10	0		0			1	1	1	2019	2	JAN
2019	2620	1993-02-25	26	1	1	2	1	0	3	2019-01-13	0	1	1	0	1	1	1	0	1	0	0	0	0		0	0	0	0								1	1	1	2019	3	JAN
2019	2623	1979-08-25	39	1	1	2	1	1	4	2019-01-11	1	1	1	0	0	1	1	0	0	0	0	0	0	0	0	0	0	0			0		0			1	1	1	2019	3	JAN
2019	2625	1959-02-27	60	1	1	2	1	0	3	2019-01-11	0	1	1	0	1	1	0	0	0	0	0	0	0		0	0	0	0				2019-01-18	0			1	1	1	2019	3	JAN
2019	2630	1989-05-04	30	1	1	2	1	0	3	2019-01-11	1	1	1	1	1	1	0	1	0	0	0	0	0		0	0	0	0					0			1	1	1	2019	3	JAN
2019	2632	2009-09-27	9	1	1	2	0	0	1	2019-01-10	1	1	0	0	0	1	1	0	1	0	0	0	0		0	0	0	0					0			1	1	1	2019	3	JAN
2019	2633	1971-06-24	48	1	1	2	1	0	3	2019-01-10	1	1	1	0	0	1	0	0	1	0	0	0	0		0	0	0	0					0			1	1	1	2019	3	JAN
2019	2634	1979-05-04	40	1	1		1	0	3	2019-01-10	0	1	1	0	0	0	1	0	0	1	1	0	0		0	0	0	0					0			1	1	1	2019	3	JAN
2019	2636	1995-06-20	24	1	1	2	1	0	3	2019-01-12	0	1	1	0	0	1	1	0	1	0	1	0	0		0	0	0	0			1	2019-01-18	0			1	1	1	2019	3	JAN
2019	2638	2013-03-13	6	1	1	2	0	0	1	2019-01-11	1	1	0	0	1	0	0	1	1	0	0	0	0	0	0	0	0	0		2019-01-13	0					1	1	1	2019	3	JAN
2019	2645	1996-09-24	22	1	1	2	1	0	3	2019-01-12	0	1	1	0	1	1	1	0	0	0	0	0	0		0	0	0	0			0		0			1	1	1	2019	3	JAN
2019	2650	1985-01-31	34	1	1	2	1	0	3	2019-01-10	0	1	1	0	1	1	1	0	0	0	0	0	0		0	0	0	0			1					1	1	1	2019	3	JAN
2019	2652	1996-08-14	22	1	1	2	1	0	3	2019-01-10	0	1	1	0	1	1	1	1	1	1	1	0	0		0	0	0	0					0			1	1	1	2019	3	JAN
2019	2653	2011-09-29	7	1	1	2	1	0	3	2019-01-10	0	1	1	0	0	1	0	0	0	0	0	0	0		0	0	0	0					0			1	1	1	2019	3	JAN
2019	2654	2001-11-06	17	1	1		1	0	3	2019-01-11	1	0	0	0	0	0	0	0	0	0	0	0	0	0	0	0	0	0		2019-01-13	0					1	1	1	2019	3	JAN
2019	2655	1951-12-12	67	1	1		1	0	3	2019-01-10	1	0	1	0	0	0	0	0	0	0	0	1	0		0	0	0	0					0			1	1	1	2019	3	JAN
2019	2656	1937-04-02	82	1	1		1	0	3	2019-01-10	1	0	0	0	0	0	0	0	0	0	0	0	0		0	0	0	0		2019-01-12	0					1	1	1	2019	3	JAN
2019	2657	1993-10-28	25	1	1	2	0	0	1	2019-01-12	1	1	1	0	0	1	1	0	0	0	0	0	0		0	0	0	0			0		0			1	1	1	2019	3	JAN
2019	2658	1972-11-27	46	1	1		1	0	3	2019-01-11	0	1	1	0	1	1	1	1	0	0	0	0	0	0	0	0	0	0			1	2019-01-17	0			1	1	1	2019	3	JAN
2019	2660	1988-09-15	30	1	1	2	1	0	3	2019-01-13	0	1	1	0	1	1	1	0	0	0	0	0	0		0	0	0	0					0			1	1	1	2019	3	JAN
2019	2661	1999-12-10	19	1	1	2	1	0	3	2019-01-11	0	1	1	0	0	0	1	0	0	0	0	0	0		0	0	0	0					0			1	1	1	2019	3	JAN
2019	2662	1987-12-11	31	1	1	2	0	0	1	2019-01-10	0	1	1	1	0	1	0	0	1	1	0	0	0		0	0	0	0					0			1	1	1	2019	3	JAN
2019	2665	1965-09-22	53	1	1	2	0	0	1	2019-01-09	1	0	0	0	0	0	0	0	0	1	0	0	0	0	0	0	0	0			1	2019-01-16	0			1	1	1	2019	2	JAN
2019	2666	1973-08-23	45	1	1	2	1	0	3	2019-01-09	0	0	1	0	1	1	1	0	0	0	1	0	0		0	0	0	0			1		0			1	1	1	2019	2	JAN
2019	2667	1980-06-14	39	1	1	2	1	0	3	2019-01-12	0	1	1	0	0	1	1	0	0	0	1	0	0	0	0	0	0	0			1		0			1	1	1	2019	3	JAN
2019	2670	1949-06-23	70	1	1	2	1	0	3	2019-01-12	0	1	1	0	0	1	0	0	1	0	0	0	0		0	0	0	0					0			1	1	1	2019	3	JAN
2019	2678	1965-11-20	53	1	1		1	0	3	2019-03-31	0	1	1	0	1	1	0	0	0	0	0	0	0	0	0	0	0	0			1	2019-04-08				1	1	1	2019	14	MAR
2019	2681	2003-10-23	15	1	1	2	1	0	3	2019-01-14	0	1	1	0	0	1	0	0	1	0	0	0	0	0	0	0	0	0			1		0			1	1	1	2019	3	JAN
2019	2682	1985-05-30	34	1	1	2	1	0	3	2019-01-13	1	1	1	1	0	1	1	0	0	0	0	0	0		0	0	0	0					0			1	1	1	2019	3	JAN
2019	2683	1984-08-12	34	1	1		1	0	3	2019-01-14	1	1	0	0	1	1	0	0	0	0	0	0	0		0	0	0	0					0			1	1	1	2019	3	JAN
2019	2692	1992-03-05	27	1	1	2	1	0	3	2019-01-13	1	0	1	0	0	1	0	1	0	0	1	0	0	0	0	0	0	0					0			1	1	1	2019	3	JAN
2019	2700	1986-01-28	33	1	1	2	1	1	4	2019-01-12	0	1	1	0	1	1	1	1	1	0	1	0	0		0	0	0	0								1	1	1	2019	3	JAN
2019	2708	1999-02-11	20	1	1	2	0	0	1	2019-01-14	1	1	1	0	0	1	0	0	0	0	0	0	0	0	0	0	0	0	0	2019-01-15			0			1	1	1	2019	3	JAN
2019	2710	2002-05-13	17	1	1		1	0	3	2019-01-15	0	1	0	0	0	1	1	0	0	0	0	0	0		0	0	0	0		2019-01-16						1	1		2019	3	JAN
2019	2714	1984-01-31	35	0			1	0	3	2019-03-26	1	1	1	0	1	1	1	0	0	0	1	0	0	0	0	0	0	0	1	2019-03-26		2019-04-01				2	1	1	2019	13	MAR
2019	2715	1971-03-10		1	1	2	1	0	3		1	1	1	0	0	1	0	0	0	0	0	0	0	0	0	0	0	0		2019-01-15						1	1	1
2019	2719	1966-05-01	53	0			1	1	4	2019-03-27	0	1	1	0	0	1	1	0	0	0	0	0	0	0	0	0	0	0	1	2019-03-28	0	2019-04-02	0			2	1	1	2019	13	MAR
2019	2719	1993-12-16	25	1	1		1	1	4	2019-01-14	0	1	1	0	0	1	1	0	0	0	0	0	0		0	0	0	0								1	1	1	2019	3	JAN
2019	2721	1997-10-06		1	1	2	1	0	3		0	0	0	0	0	0	0	0	0	0	0	0	0	0	0	0	0	0		2019-01-15			0			1	1	1
2019	2726	1943-09-03	75	1	1	2	1	0	3	2019-01-13	1	1	1	1	0	1	0	0	0	0	0	0	0		0	0	0	0								1	1	1	2019	3	JAN
2019	2727	1997-09-28	21	1	1		0	0	1	2019-01-15	1	1	1	1	0	1	0	0	0	0	1	0	0		0	0	0	0					0			1	1	1	2019	3	JAN
2019	2730	1961-02-08	58	0			0	0	1	2019-03-15	1	1	1	0	0	1	1	0	1	0	0	0	0	0	0	0	0	0	1	2019-03-17	1	2019-03-21				2	1	1	2019	12	MAR
2019	2730	1995-09-15	23	1	1	2	1	0	3	2019-01-13	1	1	1	0	0	1	1	0	0	0	0	0	0		0	0	0	0								1	1	1	2019	3	JAN
2019	2738	1997-04-06	22	1	1	2	1	0	3	2019-01-15	0	1	1	0	0	1	0	0	0	0	1	0	0		0	0	0	0					0			1	1	1	2019	3	JAN
2019	2739	1983-11-17	35	1	1	2	0	0	1	2019-01-15	1	1	1	0	0	1	1	0	0	0	0	0	0	0	0	0	0	0	0	2019-01-16	1		0			1	1	1	2019	3	JAN
2019	2741	1972-08-29	46	1	1	2	1	0	3	2019-01-14	0	1	0	0	1	1	1	1	1	0	1	0	0	0	0	0	0	0	0	2019-01-16	0	2019-01-21	0			1	1	1	2019	3	JAN
2019	2745	1943-04-08	76	0			1	0	3	2019-03-02	1	1	0	0	0	0	0	0	0	0	0	0	0	0	0	0	0	0	1	2019-03-04	0	2019-04-02				2	1	1	2019	10	MAR
2019	2746	1935-07-15	84	1	1	2	1	1	4	2019-01-15	0	1	1	0	1	1	1	0	1	0	1	1	0		0	0	0	0			0		0			1	2	1	2019	3	JAN
2019	2747	1961-08-29	57	1	1	2	1	0	3	2019-01-14	0	0	1	0	1	1	1	0	0	0	0	0	0		0	0	0	0								1	1	1	2019	3	JAN
2019	2753	1961-04-03	58	1	1	2	1	0	3	2019-01-15	0	1	1	0	1	1	0	1	0	0	0	0	0	0	0	0	0	0					0			1	1	1	2019	3	JAN
2019	2754	2008-08-02	10	1	1	2	0	0	1	2019-01-14	0	1	1	1	1	1	1	0	0	0	0	0	0	0	0	0	0	0	0	2019-01-16			0			1	1	1	2019	3	JAN
2019	2760	1962-06-17	57	1	1	2	0	0	1	2019-01-13	1	1	1	0	0	0	0	0	0	0	0	0	0	0	0	0	0	0	0	2019-01-16	0	2019-01-19	0			1	1	1	2019	3	JAN
2019	2765	1965-04-12	54	1	1	2	1	0	3	2019-01-15	1	1	1	0	0	0	0	0	1	0	0	1	0	0	0	0	0	0								1	1	1	2019	3	JAN
2019	2771	1965-01-15	54	1	1	2	1	0	3	2019-01-17	0	1	1	0	1	1	0	0	0	0	0	0	0		0	0	0	0								1	1	1	2019	4	JAN
2019	2772	1978-02-09	41	1	1	2	1	0	3	2019-01-17	1	1	1	0	0	1	0	0	0	0	0	1	0		0	0	0	0					0			1	1	1	2019	4	JAN
2019	2773	1973-06-01	46	1	1	2	1	0	3	2019-01-17	1	1	1	0	0	1	1	0	0	0	0	0	0	0	0	0	0	0					0			1	1	1	2019	4	JAN
2019	2778	2009-02-26	10	1	1	2	1	1	4	2019-01-15	1	1	1	0	0	1	0	0	0	0	0	0	0	0	0	0	0	0			0					1	1	1	2019	3	JAN
2019	2779	2002-10-10	16	1	1	2	0	0	1	2019-01-14	1	1	1	1	0	0	1	0	0	0	1	0	0		0	0	0	0								1	1	1	2019	3	JAN
2019	2786	1999-10-17	19	1	1	2	1	0	3	2019-01-15	1	1	1	0	1	1	1	0	0	0	0	0	0		0	0	0	0	0	2019-01-17	0	2019-01-21	0			1	1	1	2019	3	JAN
2019	2787	1985-08-27	33	1	1	2	1	0	3	2019-01-15	1	1	1	0	0	0	1	0	0	0	0	0	0		0	0	0	0	1	2019-01-17						1	1		2019	3	JAN
2019	2790	2003-10-07	15	1	1	2	0	1	2	2019-01-16	1	1	1	0	0	1	0	0	0	0	0	0	0	0	0	0	0	0					0			1	1	1	2019	3	JAN
2019	2791	1984-01-16	35	1	1	2	1	0	3	2019-01-15	0	1	1	1	1	1	1	0	0	1	1	0	0	0	0	0	0	0								1	1	1	2019	3	JAN
2019	2792	1956-03-15	63	1	1	2	0	1	2	2019-01-17	1	1	1	0	1	1	0	1	0	0	0	0	0	0	0	0	0	0					0			1	1	1	2019	4	JAN
2019	2795	1961-11-14	57	1	1	2	0	1	2	2019-01-16	1	1	1	0	0	1	1	0	0	0	0	1	0		0	0	0	0					0			1	1	1	2019	3	JAN
2019	2796	1995-07-25	23	1	1	2	1	0	3	2019-01-16	1	1	1	0	1	0	1	0	0	0	0	0	0		0	0	0	0			0	2019-01-21	0			1	1	1	2019	3	JAN
2019	2800	1993-12-06	25	1	1	2	0	0	1	2019-01-16	1	1	1	0	0	1	0	0	0	0	0	0	0		0	0	0	0								1	1	1	2019	3	JAN
2019	2805	1969-02-26	50	1	1	2	0	1	2	2019-01-18	1	1	1	0	1	1	1	0	0	1	0	0	0		0	0	0	0					0			1	1	1	2019	4	JAN
2019	2808	1972-01-21	47	1	1		1	0	3	2019-01-19	0	1	1	0	1	1	1	0	0	0	0	0	0	0	0	0	0	0					0			1	1	1	2019	4	JAN
2019	2820	1980-04-01	39	1	1	2	1	0	3	2019-01-19	1	1	1	0	0	0	0	0	0	0	0	0	0		0	0	0	0					0			1	1	1	2019	4	JAN
2019	2822	1993-06-12	26	1	1	2	1	0	3	2019-01-20	0	0	1	0	1	0	1	0	0	0	0	0	0	0	0	0	0	0								1	1	1	2019	4	JAN
2019	2824	1984-05-03	35	1	1	2	1	0	3	2019-01-17	0	0	1	0	0	1	1	0	1	0	1	0	0		0	0	0	0			1		0			1	1	1	2019	4	JAN
2019	2826	2004-04-18	15	1	1	2	1	0	3	2019-01-20	1	1	1	0	0	1	1	0	0	0	0	0	0		0	0	0	0					0			1	1	1	2019	4	JAN
2019	2831	1981-10-29	37	1	1	2	1	0	3	2019-01-19	0	1	0	0	1	1	0	0	0	0	0	0	0	0	0	0	0	0								1	1	1	2019	4	JAN
2019	2833	1983-07-06	36	1	1	2	1	0	3	2019-01-18	0	1	0	0	0	1	0	0	0	0	0	0	0	0	0	0	0	0								1	1	1	2019	4	JAN
2019	2839	1970-12-13	48	1	1	2	1	0	3	2019-01-19	0	1	1	0	0	1	1	0	0	0	0	0	0		0	0	0	0					0			1	1	1	2019	4	JAN
2019	2843	1948-08-20	70	1	1	2	1	0	3	2019-01-19	0	1	1	0	0	1	0	0	0	0	0	0	0		0	0	0	0					0			1	1	1	2019	4	JAN
2019	2845	1987-11-04	31	1	1		1	1	4	2019-01-17	0	1	1	0	1	1	0	1	0	0	0	0	0	0	0	0	0	0			1		0			1	1	1	2019	4	JAN
2019	2846	1989-05-20	30	1	1	2	1	0	3	2019-01-18	1	1	1	0	0	1	1	0	0	0	1	0	0		0	0	0	0	0	2019-01-20	0	2019-01-28	0			1	1	1	2019	4	JAN
2019	2848	1992-08-07	26	1	1	2	1	0	3	2019-01-18	1	1	1	0	1	1	1	0	0	0	0	0	0	0	0	0	0	0					0			1	1	1	2019	4	JAN
2019	2850			1	1	2	1	0	3		1	1		0	0	0	1	0	0	0	1	0	0	0	0	0	0	0		2019-01-18						1	1	1
2019	2851	1985-01-04	34	1	1	2	0	0	1	2019-01-17	1	1	1	0	0	1	1	0	1	0	0	0	0		0	0	0	0			1	2019-01-23	0			1	1	1	2019	4	JAN
2019	2854	1953-01-20	66	1	1		1	0	3	2019-01-20	1	1	1	0	0	1	0	0	0	0	0	0	0	0	0	0	0	0					0			1	1	1	2019	4	JAN
2019	2855	1970-12-03	48	1	1	2	1	0	3	2019-01-19	0	1	1	0	0	0	0	0	0	0	0	0	0		0	0	0	0					0			1	1	1	2019	4	JAN
2019	2857	1972-04-15	47	1	1	2	1	0	3	2019-01-18	0	1	0	0	1	1	1	1	0	0	0	1	0	0	0	0	0	0								1	1	1	2019	4	JAN
2019	2858	2005-04-21	14	0			1	0	3	2019-03-23	0	1	0	0	0	1	0	0	1	0	0	0	0	0	0	0	0	0	1	2019-03-25	1	2019-04-03	0			2	1	1	2019	13	MAR
2019	2859	1968-08-22	50	1	1	2	1	0	3	2019-01-16	1	1	1	0	0	1	0	0	1	0	0	0	0	0	0	0	0	0		2019-01-18						1	1		2019	3	JAN
2019	2860	1988-05-20	31	1	1	2	1	0	3	2019-01-17	1	1	1	0	0	1	0	0	0	0	0	0	0	0	0	0	0	0								1	1	1	2019	4	JAN
2019	2861	1965-01-15	54	1	1	2	1	0	3	2019-01-17	0	1	1	0	1	1	0	0	0	0	0	0	0		0	0	0	0								1	1	1	2019	4	JAN
2019	2863	2003-09-08	15	1	1	2	0	0	1	2019-01-18	1	1	1	0	1	1	0	0	1	0	1	0	0		0	0	0	0								1	1	1	2019	4	JAN
2019	2864	1994-05-10	25	1	1	2	1	1	4	2019-01-20	1	1	1	1	1	1	1	0	0	0	0	0	0	0	0	0	0	0			0					1	1	1	2019	4	JAN
2019	2866	1951-08-23	67	1	1	2	1	0	3	2019-01-18	0	1	1	0	0	1	0	0	0	0	1	0	0	0	0	0	0	0								1	1	1	2019	4	JAN
2019	2868	1993-04-06	26	0			1	0	3	2019-03-28	0	1	1	0	0	1	0	0	0	0	1	0	0	0	0	0	0	0	1	2019-03-29		2019-04-03				2	1	1	2019	14	MAR
2019	2874	1999-10-12	19	1	1	2	1	0	3	2019-01-17	0	1	1	1	0	0	1	0	0	0	0	0	0		0	0	0	0								1	1	1	2019	4	JAN
2019	2875	1972-08-11	46	1	1	2	1	0	3	2019-01-18	1	1	1	0	0	0	0	0	0	0	0	0	0	0	0	0	0	0			1	2019-01-25				1	1	1	2019	4	JAN
2019	2876	1968-06-05	51	1	1	2	0	0	1	2019-01-16	0	1	1	0	0	1	0	0	0	0	0	0	0	0	0	0	0	0								1	1	1	2019	3	JAN
2019	2878	1968-02-03	51	1	1	2	0	0	1	2019-01-18	1	1		1	0	1	1	0	0	0	1	0	0	0	0	0	0	0			1	2019-02-08				1	1	1	2019	4	JAN
2019	2886	1991-11-08	27	1	1	2	1	0	3	2019-01-17	1	1	1	0	1	1	1	0	0	0	1	0	0		0	0	0	0								1	1	1	2019	4	JAN
2019	2888	1997-04-23	22	1	1	2	1	0	3	2019-01-15	1	0	0	0	0	0	0	0	0	0	0	0	0		0	0	0	0			1		0			1	1	1	2019	3	JAN
2019	2890	1981-07-13	38	1	1	2	1	0	3	2019-01-17	1	1	1	0	0	0	0	0	0	0	0	0	0		0	0	0	0					0			1	1	1	2019	4	JAN
2019	2892	1979-03-02	40	1	1	2	1	1	4	2019-01-18	1	1	1	1	0	1	1	0	0	0	0	0	0		0	0	0	0			0		0			1	1	1	2019	4	JAN
2019	2897	1958-03-31	61	1	1	2	1	0	3	2019-01-21	0	0	0	0	0	0	0	0	0	0	0	0	0		0	0	0	0			1	2019-02-08				1	1	1	2019	4	JAN
2019	2900	1987-06-10	32	1	1	2	0	0	1	2019-01-21	1	0	1	0	0	1	1	0	1	0	0	0	0		0	0	0	0								1	1	1	2019	4	JAN
2019	2905	1966-10-15	52	1	1	2	1	0	3	2019-01-21	0	1	1	1	0	1	1	0	1	0	0	0	0	0	0	0	0	0					0			1	1	1	2019	4	JAN
2019	2906	1996-02-02	23	1	1	2	1	0	3	2019-01-20	1	1	1	1	1	1	0	0	0	0	1	0	0		0	0	0	0					0			1	1	1	2019	4	JAN
2019	2908	1999-06-25	20	1	1		1	1	4	2019-01-22	1	1	1	1	1	1	1	0	1	0	0	0	0		0	0	0	0	0	2019-01-22	0	2019-01-28	0			1	1	1	2019	4	JAN
2019	2909	1964-09-20	54	1	1		1	1	4	2019-01-21	1	0	0	0	0	0	0	0	0	0	0	0	0	0	0	0	0	0			0	2019-01-27				1	1	1	2019	4	JAN
2019	2912			1	1		1	0	3		0	1	1	0	1	1	0	1	0	0	0	0	0	0	0	0	0	0		2019-02-13			0			1	1	1
2019	2913	1977-04-26	42	1	1	2	1	0	3	2019-01-20	0	0	1	0	1	1	1	0	0	0	0	0	0		0	0	0	0			1	2019-02-08	0			1	1	1	2019	4	JAN
2019	2914	2001-02-14	18	1	1	2	1	0	3	2019-01-20	1	1	1	0	1	1	1	0	0	0	1	0	0	0	0	0	0	0					0			1	1	1	2019	4	JAN
2019	2915	1972-01-20	47	1	1	2	0	0	1	2019-01-21	0	0	0	0	0	0	0	0	0	0	0	0	0	0	0	0	0	0					0			1	1	1	2019	4	JAN
2019	2918	1970-10-12	48	1	1	2	1	0	3	2019-01-20	1	1	1	0	0	0	0	0	0	0	0	0	0	0	0	0	0	0			1	2019-01-30				1	1	1	2019	4	JAN
2019	2919			1	1	2	0	0	1		0	1	1	0	0	1	1	0	1	0	0	0	0	0	0	0	0	0		2019-01-21	1	2019-02-08				1	1	1
2019	2920	1995-10-10	23	1	1	2	1	0	3	2019-01-19	1	1	1	0	0	1	1	0	0	0	0	0	0	0	0	0	0	0			1	2019-01-25	0			1	1	1	2019	4	JAN
2019	2927	1984-05-02	35	1	1	2	0	0	1	2019-01-20	1	1	1	0	1	1	1	1	1	1	1	0	0		0	0	0	0		2019-01-21		2019-01-28				1	1	1	2019	4	JAN
2019	2931	2002-09-05	16	1	1	2	1	0	3	2019-01-20	1	1	1	0	0	1	0	0	0	0	0	0	0	0	0	0	0	0					0			1	1	1	2019	4	JAN
2019	2932	1999-12-28	19	1	1	2	1	0	3	2019-01-21	1	1	1	0	0	1	1	0	0	0	0	0	0		0	0	0	0					0			1	1	1	2019	4	JAN
2019	2935	1999-02-11	20	1	1	2	1	0	3	2019-01-21	0	1	1	0	0	1	0	0	1	0	0	0	0		0	0	0	0			1	2019-02-08	0			1	1	1	2019	4	JAN
2019	2942	2007-09-21	11	1	1	2	0	0	1	2019-01-19	1	1	1	0	1	1	1	1	0	0	0	0	0	0	0	0	0	0		2019-02-13			0			1	1	1	2019	4	JAN
2019	2943	1994-10-23	24	1	1	2	1	0	3	2019-01-20	1	0	0	0	0	0	0	0	0	0	0	0	0		0	0	0	0					0			1	1	1	2019	4	JAN
2019	2946	1990-10-12	28	1	1	2	1	0	3	2019-01-20	1	1	1	0	0	1	1	0	0	0	0	0	0		0	0	0	0					0			1	1	1	2019	4	JAN
2019	2950	1971-05-17	48	1	1	2	1	0	3	2019-01-19	0	1	1	1	1	1	1	1	1	0	0	0	0	0	0	0	0	0			1	2019-01-22	0			1	1	1	2019	4	JAN
2019	2951	1959-09-26	59	1	1	2	1	0	3	2019-01-21	1	1	1	0	0	1	0	1	0	0	0	0	0	0	0	0	0	0			1	2019-02-08	0			1	1	1	2019	4	JAN
2019	2952	1995-10-14	23	1	1	2	1	0	3	2019-01-22	1	1	1	0	0	1	0	0	0	0	0	0	0	0	0	0	0	0			1	2019-02-08				1	1	1	2019	4	JAN
2019	2955	1972-02-06	47	1	1	2	1	0	3	2019-01-21	0	1	1	0	0	1	1	0	0	0	0	0	0		0	0	0	0								1	1	1	2019	4	JAN
2019	2959	1972-08-01	47	1	1	2	1	0	3	2019-01-21	0	1	1	1	1	1	0	0	0	0	0	0	0	0	0	0	0	0			1	2019-02-08				1	1	1	2019	4	JAN
2019	2970	2009-05-30	10	0			1	0	3	2019-03-27	0	1	1	0	1	0	0	0	0	0	0	0	0	0	0	0	0	0	1	2019-03-28	1	2019-04-05	0			2	1	1	2019	13	MAR
2019	2973	1982-11-16	36	1	1	2	0	0	1	2019-01-22	0	0	0	0	0	0	0	0	0	0	0	0	0		0	0	0	0					0			1	1	1	2019	4	JAN
2019	2976	1995-07-20	24	1	1	2	1	0	3	2019-01-23	0	1	1	0	0	1	1	0	0	0	0	0	0	0	0	0	0	0								1	1	1	2019	4	JAN
2019	2978	1997-06-23	22	1	1	2	1	0	3	2019-01-21	0	1	1	0	0	1	1	0	0	0	0	0	0		0	0	0	0			1	2019-02-08	0			1	1	1	2019	4	JAN
2019	2982	1957-01-19	62	1	1	2	1	0	3	2019-01-21	1	0	1	0	1	0	0	0	1	0	1	1	0		0	0	0	0					0			1	1	1	2019	4	JAN
2019	2983	2006-02-22	13	1	1		1	0	3	2019-01-22	0	1	1	0	0	1	1	0	0	0	1	0	0		0	0	0	0					0			1	1	1	2019	4	JAN
2019	2993	2006-06-24	13	1	1	2	1	0	3	2019-01-23	1	1	1	1	1	1	0	0	0	0	0	0	0	0	0	0	0	0					0			1	1	1	2019	4	JAN
2019	2994	1964-12-10	54	1	1	2	1	0	3	2019-01-22	1	1	1	0	0	1	0	0	0	0	0	0	0	0	0	0	0	0					0			1	1	1	2019	4	JAN
2019	3003	1981-05-05	38	1	1	2	1	0	3	2019-01-17	1	1	1	0	0	1	0	0	0	0	0	0	0		0	0	0	0		2019-01-18						1	1	1	2019	4	JAN
2019	3009	1968-08-29	50	1	1		1	0	3	2019-01-24	0	1	0	0	0	0	0	0	0	0	0	0	0	0	0	0	0	0			0	2019-01-30				1	1	1	2019	5	JAN
2019	3011	1967-04-08	52	1	1	2	1	0	3	2019-01-23	1	1	1	1	0	0	0	0	0	0	0	1	0		0	0	0	0			1	2019-02-08				1	1	1	2019	4	JAN
2019	3015	1973-11-16	45	1	1	2	1	0	3	2019-01-23	0	1	1	1	1	1	1	1	0	0	1	0	0		0	0	0	0					1			1	2	1	2019	4	JAN
2019	3016	1955-03-22	64	0			1	1	4	2019-03-29	0	0	1	0	0	1	0	0	0	0	0	1	0	1	0	0	0	0	1	2019-03-30	0	2019-04-05				2	1	1	2019	14	MAR
2019	3016	1988-06-27	31	1	1	2	0	0	1	2019-01-23	0	1	1	0	0	1	1	1	1	0	0	0	0		0	0	0	0			1	2019-01-29				1	1	1	2019	4	JAN
2019	3022	1939-01-13	80	0			1	1	4	2019-03-29	0	0	1	0	1	0	0	0	0	0	0	1	0	0	0	0	0	0	1	2019-03-30		2019-04-05	0			2	1	1	2019	14	MAR
2019	3024	1950-04-10	69	1	1	2	0	0	1	2019-01-23	1	1	1	1	0	1	0	0	0	0	0	0	0		0	0	0	0			1	2019-01-30				1	1	1	2019	4	JAN
2019	3028	1972-01-14	47	1	1	2	1	0	3	2019-01-24	1	1	1	1	1	1	1	0	0	0	0	0	0	0	0	0	0	0			1	2019-02-11	0			1	1	1	2019	5	JAN
2019	3032	1975-01-17	44	1	1	2	1	0	3	2019-01-21	0	1	1	1	0	1	1	0	0	0	0	0	0		0	0	0	0					0			1	1	1	2019	4	JAN
2019	3036	1994-03-25	25	1	1	2	1	0	3	2019-01-22	0	1	1	0	0	1	0	0	0	0	0	0	0		0	0	0	0			1	2019-01-28				1	1	1	2019	4	JAN
2019	3040	1988-09-30	31	0			1	1	4	2019-03-28	0	1	1	1	1	1	1	0	1	0	0	0	0	0	0	0	0	0	1	2019-03-28		2019-04-03	0			2	1	1	2019	14	MAR
2019	3044	1967-09-25	52	0			1	1	4	2019-03-26	0	1	1	1	1	1	1	0	0	0	0	0	0	0	0	0	0	0	1	2019-03-28		2019-04-01				2	1	1	2019	13	MAR
2019	3046	1982-07-06	37	1	1	2	0	0	1	2019-01-25	1	0	0	0	0	0	0	0	0	0	0	0	0	0	0	0	0	0					0			1	1	1	2019	5	JAN
2019	3054	1979-09-30	39	1	1	2	1	0	3	2019-01-27	1	0	0	0	0	0	0	0	0	0	0	0	0	0	0	0	0	0					0			1	1	1	2019	5	JAN
2019	3058	1998-08-29	20	1	1	2	1	0	3	2019-01-25	0	1	1	0	1	1	1	1	0	0	1	0	0		0	0	0	0								1	1	1	2019	5	JAN
2019	3067	1978-03-30	41	1	1	2	1	0	3	2019-01-23	0	0	0	0	0	0	0	0	0	0	0	0	0		0	0	0	0					0			1	1		2019	4	JAN
2019	3068	2003-02-08	16	1	1	2	0	0	1	2019-01-24	1	1	1	0	1	1	1	0	1	0	0	0	0	0	0	0	0	0			1	2019-01-31	0			1	1	1	2019	5	JAN
2019	3071	1992-03-20	27	1	1	2	1	0	3	2019-01-27	0	1	1	0	0	1	0	0	0	0	1	0	0		0	0	0	0					0			1	1	1	2019	5	JAN
2019	3072	1981-07-11	38	1	1	2	1	0	3	2019-01-22	0	0	0	0	0	0	0	0	0	0	0	0	0	0	0	0	0	0			1	2019-02-11	0			1	1	1	2019	4	JAN
2019	3074	2017-07-24	2	1	1	2	0	0	1	2019-01-25	0	1	0	0	0	1	1	0	1	0	1	0	0		0	0	0	0			1	2019-01-31				1	1	1	2019	5	JAN
2019	3080	1963-04-13	56	1	1	2	1	0	3	2019-01-24	0	1	1	0	1	1	1	0	0	0	0	0	0		0	0	0	0	1							1	1	1	2019	5	JAN
2019	3081	2002-05-13	17	1	1	2	1	0	3	2019-01-27	1	1	1	0	1	1	0	0	0	0	0	0	0		0	0	0	0								1	1	1	2019	5	JAN
2019	3082	2000-02-11	19	1	1	2	1	0	3	2019-01-26	0	1	1	0	0	1	1	0	0	0	1	0	0	0	0	0	0	0			1	2019-02-03	0			1	1	1	2019	5	JAN
2019	3088	1969-11-01	49	1	1	2	1	0	3	2019-01-25	1	1	0	0	0	1	1	0	0	0	1	0	0		0	0	0	0			1					1	1	1	2019	5	JAN
2019	3107	1989-09-18	30	1	1		1	0	3	2019-04-08	1	1	1	0	0	1	1	0	1	0	0	0	0	0	0	0	0	0			1	2019-04-15	0			1	1	1	2019	15	ABR
2019	3340	2014-05-22	5	1	1	2	0	0	1	2019-01-29	0	1	0	0	0	0	1	0	1	0	0	0	0	0	0	0	0	0					0			1	1	1	2019	5	JAN
2019	3377	1984-04-23	35	1	1	2	0	0	1	2019-04-21	1	1	1	1	0	1	1	0	0	0	0	0	0		0	0	0	0								1	1	1	2019	17	ABR
2019	3389	1981-07-01	38	1	1	2	0	0	1	2019-01-29	0	1	1	0	1	1	1	0	1	0	0	0	0		0	0	0	0			1	2019-02-04	0			1	1	1	2019	5	JAN
2019	3390	1991-10-02	27	1	1	2	1	0	3	2019-01-28	0	1	1	1	0	1	1	1	1	1	1	0	0		0	0	0	0					0			1	1	1	2019	5	JAN
2019	3419	1995-05-22	24	0			1	0	3	2019-03-21	1	1	1	0	1	1	1	0	0	0	0	0	0	0	0	0	0	0	1	2019-03-22	0	2019-03-28				2	1	1	2019	13	MAR
2019	3431	2002-03-21	17	0			1	1	4	2019-03-21	0	1	1	0	1	1	1	0	0	0	0	0	0	0	0	0	0	0	1	2019-03-21	1	2019-03-27				2	1	1	2019	13	MAR
2019	3432	1955-03-26	64	0			1	0	3	2019-03-23	1	0	1	1	0	1	1	1	1	0	0	0	0	0	0	0	0	0	1	2019-03-25	1	2019-03-29	0			2	1	1	2019	13	MAR
2019	3452	1972-01-05	47	0			1	0	3	2019-03-23	1	1	1	0	1	1	1	1	1	0	0	0	0	0	0	0	0	0	1	2019-03-25	1	2019-03-29	0			2	1	1	2019	13	MAR
2019	3455	2007-09-15	12	0			1	1	4	2019-03-22	1	1	0	0	0	0	1	0	0	0	0	0	0	0	0	0	0	0	1	2019-03-25	1	2019-03-29				2	1	1	2019	13	MAR
2019	3499	1980-07-08	39	0			1	0	3	2019-03-18	1	0	0	0	0	0	0	0	0	0	0	0	0	0	0	0	0	0	1	2019-03-22		2019-03-25	0			2	1	1	2019	12	MAR
2019	3511	1953-12-02	65	0			1	0	3	2019-03-22	0	1	1	1	0	1	1	0	0	0	0	0	0	0	0	0	0	0	1	2019-03-23		2019-03-28	0			2	1	1	2019	13	MAR
2019	3513	2018-08-21	1	0			0	0	1	2019-03-22	1	1	1	0	0	0	0	0	0	0	0	0	0	0	0	0	0	0	1	2019-03-24	1	2019-03-28				2	1	1	2019	13	MAR
2019	3519	1972-01-20	47	0			1	0	3	2019-03-20	1	0	1	0	0	1	1	0	0	0	0	0	0	0	0	0	0	0	1	2019-03-21	1	2019-03-27				2	1	1	2019	12	MAR
2019	3521	2007-08-21	12	0			1	0	3	2019-03-21	1	0	0	0	1	0	1	0	1	0	1	0	0	0	0	0	0	0	1	2019-03-24	1	2019-03-28				2	1	1	2019	13	MAR
2019	3547	2003-07-25	16	0			1	0	3	2019-03-21	1	1	0	0	0	1	1	0	1	0	0	0	0	0	0	0	0	0	1	2019-03-23	1	2019-03-28	0			2	1	1	2019	13	MAR
2019	3550	1984-03-27	35	0			1	0	3	2019-03-22	1	1	1	0	0	1	1	0	0	0	1	0	0	0	0	0	0	0	1	2019-03-24	1	2019-03-29				2	1	1	2019	13	MAR
2019	3551	1988-07-11	31	0			1	1	4	2019-03-23	0	1	1	0	0	1	1	0	0	0	0	0	0	0	0	0	0	0	1	2019-03-23	1	2019-03-29				2	1	1	2019	13	MAR
2019	3557	1952-12-11	66	0			1	0	3	2019-03-22	1	1	1	0	1	1	1	0	0	0	0	0	0	0	0	0	0	0	1	2019-03-24	1	2019-03-29				2	1	1	2019	13	MAR
2019	3559	2011-08-14	8	0			0	0	1	2019-03-18	0	1	1	0	0	0	0	1	0	0	0	0	0	0	0	0	0	0	1	2019-03-20	0	2019-03-25				2	1	1	2019	12	MAR
2019	3571	1989-07-23	30	0			0	0	1	2019-03-22	0	1	1	0	1	1	1	0	0	0	0	0	0	0	0	0	0	0	1	2019-03-23	0	2019-03-29				2	1	1	2019	13	MAR
2019	3572	1978-02-06	41	0			1	1	4	2019-03-22	0	1	1	0	1	1	1	0	0	0	0	0	0	0	0	0	0	0	1	2019-03-23	1	2019-03-29				2	1	1	2019	13	MAR
2019	3574	1951-01-26	68	0			1	1	4	2019-03-22	1	1	0	0	0	0	0	0	0	0	0	1	0	0	0	0	0	0	1	2019-03-23	1	2019-03-29				2	1	1	2019	13	MAR
2019	3579	1960-01-15	59	0			1	0	3	2019-03-20	1	1	1	0	0	1	1	1	0	0	0	0	0	0	0	0	0	0	1	2019-03-21	1	2019-03-25	0			2	1	1	2019	12	MAR
2019	3591	1989-01-02	30	0			1	0	3	2019-03-22	0	1	1	0	0	1	0	0	0	0	0	0	0	0	0	0	0	0	1	2019-03-24	1	2019-03-28				2	1	1	2019	13	MAR
2019	3602	2003-01-04	16	0			1	0	3	2019-03-21	0	1	1	0	1	1	1	1	0	0	0	0	0	0	0	0	0	0	1	2019-03-21	1	2019-03-29				2	1	1	2019	13	MAR
2019	3874	1993-06-04	26	0			1	1	4	2019-02-22	1	1	1	0	0	1	1	0	1	0	0	0	0	0	0	0	0	0	1	2019-02-28	1	2019-02-28	0			2	1	1	2019	9	FEV
2019	3959	1961-08-04	58	0			1	1	4	2019-02-15	0	1	1	0	1	1	0	0	0	0	0	0	0	0	0	1	0	0	1	2019-02-23	1	2019-02-23	0			2	1	1	2019	8	FEV
2019	3963	1964-07-31	55	0			1	0	3	2019-02-21	0	1	1	1	0	1	0	0	1	0	0	0	0	0	0	0	0	0	1	2019-02-27	1	2019-02-27	0			2	1	1	2019	9	FEV
2019	3965	1968-06-01	51	0			1	0	3	2019-02-17	1	0	0	0	0	0	0	0	1	0	1	0	0	0	0	0	0	0	1	2019-02-26	1	2019-02-26	0			2	1	1	2019	8	FEV
2019	3966	2012-02-20	7	0			1	0	3	2019-02-20	0	1	1	0	0	1	1	0	1	0	1	0	0	0	0	0	0	0	1	2019-02-26	1	2019-02-26	0			2	1	1	2019	8	FEV
2019	3977	1960-07-15	59	0			1	0	3	2019-02-17	1	0	0	0	0	0	0	0	0	0	0	0	0	0	0	0	0	0	1	2019-02-25	1	2019-02-25				2	1	1	2019	8	FEV
2019	3998	1970-01-06	49	0			1	0	3	2019-02-18	0	1	1	1	1	1	1	0	1	0	0	0	0	0	0	0	0	0	1	2019-02-26	1	2019-02-26				2	1	1	2019	8	FEV
2019	4004	1965-01-15	54	0			1	0	3	2019-02-17	0	1	1	0	0	1	0	0	0	0	0	0	0	0	0	0	0	0	1	2019-02-23	1	2019-02-23				2	1	1	2019	8	FEV
2019	4010	1967-01-10	52	0			1	0	3	2019-02-17	0	1	1	1	1	1	1	1	1	0	0	0	0	0	0	0	0	0	1	2019-02-21	1	2019-02-21	0			2	1	1	2019	8	FEV
2019	4018	2011-08-09	8	0			0	0	1	2019-02-18	0	1	0	0	0	1	0	0	0	0	0	0	0	0	0	0	0	0	1	2019-02-25	1	2019-02-25				2	1	1	2019	8	FEV
2019	4038	1945-03-13	74	0			1	1	4	2019-02-20	0	0	1	0	1	1	0	1	1	0	0	0	0	0	0	0	0	0	1	2019-02-26	1	2019-02-26	0			2	1	1	2019	8	FEV
2019	4040	1968-02-09	51	0			1	0	3	2019-02-18	0	0	1	0	0	1	0	0	1	0	0	0	0	0	0	0	0	0	1	2019-02-25	1	2019-02-25				2	1	1	2019	8	FEV
2019	4147	1964-05-25	55	0			1	0	3	2019-02-13	0	1	1	0	0	1	1	0	0	0	1	0	0	0	0	0	0	0	1	2019-02-13	1	2019-02-18	0			2	1	1	2019	7	FEV
2019	4149	1983-12-25	35	0			1	0	3	2019-02-12	0	0	1	0	0	1	0	0	0	0	1	0	0	0	0	0	0	0	1	2019-02-14	1	2019-02-19	0			2	1	1	2019	7	FEV
2019	4151	1997-02-06	22	1	1		1	0	3	2019-02-07	0	1	1	0	1	1	1	1	1	0	1	0	0	0	0	0	0	0			1	2019-02-14	0			1	1	1	2019	7	FEV
2019	4156	1956-07-05	63	0			1	0	3	2019-02-12	1	1	1	0	0	1	0	0	0	0	0	0	0	0	0	0	0	0	1	2019-02-14	1	2019-02-18	0			2	1	1	2019	7	FEV
2019	4159	1966-06-12	53	0			1	1	4	2019-02-09	0	0	1	0	1	1	1	0	1	0	0	0	0	0	0	0	0	0	1	2019-02-12	1	2019-02-18	0			2	1	1	2019	7	FEV
2019	4173	1977-01-24	42	1	1		1	0	3	2019-04-29	0	0	1	1	1	0	1	0	1	0	0	0	0		0	0	0	0			1		0			1	1	1	2019	18	ABR
2019	4174	1982-08-07	37	0			1	0	3	2019-02-12	0	0	0	0	0	0	0	0	0	0	0	0	0	0	0	0	0	0	1	2019-02-15	1	2019-02-18				2	1	1	2019	7	FEV
2019	4178	2006-06-27	13	0			1	0	3	2019-02-11	0	1	1	0	1	1	0	0	0	0	0	0	0	0	0	0	0	0	1	2019-02-14	1	2019-02-18	0			2	1	1	2019	7	FEV
2019	4180	2000-05-10	19	0			1	0	3	2019-02-13	0	1	1	0	1	1	0	1	1	0	0	0	0	0	0	0	0	0	1	2019-02-14	1	2019-02-20				2	1	1	2019	7	FEV
2019	4182	2009-01-13	10	0			1	0	3	2019-02-13	0	1	1	0	1	0	0	0	0	0	0	0	0	0	0	0	0	0	1	2019-02-14	1	2019-02-19	0			2	1	1	2019	7	FEV
2019	4187	2001-03-24	18	0			1	1	4	2019-02-12	1	1	1	0	0	1	1	0	0	0	0	0	0	0	0	0	0	0	1	2019-02-14	1	2019-02-18	0			2	1	1	2019	7	FEV
2019	4192	2001-10-10	17	0			1	0	3	2019-02-09	1	1	1	1	1	1	1	0	1	0	1	0	0	0	0	0	0	0	1	2019-02-11	1	2019-02-18	0			2	1	1	2019	7	FEV
2019	4192	1983-12-30	35	1	1	2	0	0	1	2019-05-06	0	1	1	0	0	1	1	0	0	0	0	0	0		0	0	0	0					0			1	1	1	2019	19	MAI
2019	4194	1994-04-04	25	0			1	1	4	2019-02-13	1	1	1	1	1	1	1	0	0	0	0	0	0	0	0	0	0	0	1	2019-02-14	1	2019-02-19				2	1	1	2019	7	FEV
2019	4198	2003-06-19	16	0			1	0	3	2019-02-11	1	1	1	1	0	0	1	0	1	0	0	0	0	0	0	0	0	0	1	2019-02-14	1	2019-02-18	0			2	1	1	2019	7	FEV
2019	4200	2007-10-15	11	1	1		1	0	3	2019-02-10	0	1	0	0	0	0	1	0	1	0	0	0	0	0	0	0	0	0			1	2019-02-18	0			1	1	1	2019	7	FEV
2019	4201	1982-02-01	37	1	1		0	0	1	2019-05-11	1	1	1	0	1	1	1	0	0	0	0	0	0		0	0	0	0					0			1	1	1	2019	20	MAI
2019	4202	1970-01-23	49	0			1	0	3	2019-02-09	0	0	0	0	0	0	0	0	0	0	1	0	0	0	0	0	0	0	1	2019-02-11	1	2019-02-18				2	1	1	2019	7	FEV
2019	4207	1995-09-03	24	1	1		1	0	3	2019-05-11	0	1	1	1	1	1	1	1	0	0	1	0	0		0	0	0	0								1	1	1	2019	20	MAI
2019	4213	1978-04-29	41	0			1	0	3	2019-02-11	0	1	1	0	1	1	1	0	0	1	1	1	0	0	0	0	0	0	1	2019-02-13	1	2019-02-18	0			2	1	1	2019	7	FEV
2019	4214	1981-08-24	37	0			1	1	4	2019-02-10	1	1	1	0	0	1	1	0	0	0	0	0	0	0	0	0	0	0	1	2019-02-14	1	2019-02-18	0			2	1	1	2019	7	FEV
2019	4214	1966-04-27	53	1	1	2	0	0	1	2019-05-10	1	1	1	0	0	0	0	0	1	0	0	0	0		0	0	0	0			1		0			1	1	1	2019	20	MAI
2019	4215	1964-04-23	55	0			1	0	3	2019-02-12	1	1	1	0	0	1	0	0	0	0	0	0	0	0	0	0	0	0	1	2019-02-15	1	2019-02-20	0			2	1	1	2019	7	FEV
2019	4218	1957-05-14	62	1	1	2	1	0	3	2019-05-11	0	1	1	1	0	1	0	0	0	0	0	0	0		0	0	0	0			1		0			1	1	1	2019	20	MAI
2019	4220	1958-04-30	61	0			1	1	4	2019-02-11	0	1	1	0	0	1	1	0	1	0	1	0	0	0	0	0	0	0	1	2019-02-13	1	2019-02-18	0			2	1	1	2019	7	FEV
2019	4224	1952-08-06	67	0			1	1	4	2019-02-11	1	1	1	1	1	1	1	0	0	1	0	0	0	0	0	0	0	0	1	2019-02-14	1	2019-02-18	0			2	1	1	2019	7	FEV
2019	4228	1963-09-19	55	0			1	0	3	2019-02-11	1	0	1	0	0	0	1	0	0	0	1	0	0	0	0	0	0	0	1	2019-02-13	1	2019-02-18	0			2	1	1	2019	7	FEV
2019	4229	1972-11-01	46	0			1	1	4	2019-02-13	0	1	1	0	1	1	1	0	0	0	0	0	0	0	0	0	0	0	1	2019-02-14	1	2019-02-19	0			2	1	1	2019	7	FEV
2019	4230	1996-05-06	23	0			1	0	3	2019-02-13	0	0	0	0	0	1	0	0	1	0	0	0	0	0	0	0	0	0	1	2019-02-16	1	2019-02-20	0			2	1	1	2019	7	FEV
2019	4236	1953-07-31	66	0			1	0	3	2019-02-17	0	1	1	0	0	1	1	1	0	0	0	0	0	0	0	0	0	0	1	2019-02-25	1	2019-02-25	0			2	1	1	2019	8	FEV
2019	4237	1975-12-13	43	0			1	0	3	2019-02-14	0	1	1	1	1	1	1	0	0	0	1	0	0	0	0	0	0	0	1	2019-02-24	1	2019-02-24				2	1	1	2019	8	FEV
2019	4239	1970-05-07	49	0			1	0	3	2019-02-19	1	1	1	0	1	1	1	1	0	1	0	0	0	0	0	0	0	0	1	2019-02-25	1	2019-02-25	0			2	1	1	2019	8	FEV
2019	4241	1991-03-07	28	0			1	0	3	2019-02-16	1	1	1	1	1	1	1	0	1	0	0	0	0	0	0	0	0	0	1	2019-02-18	1	2019-02-22	0			2	1	1	2019	8	FEV
2019	4241	1955-10-26	64	1	1	2	1	0	3	2019-05-27	0	1	1	0	1	1	0	1	1	0	0	0	0		0	0	0	0					0			1	1	1	2019	22	MAI
2019	4242	1967-04-14	52	0			1	0	3	2019-02-16	1	1	1	0	1	0	0	0	0	0	0	0	0	0	0	0	0	0	1	2019-02-18	1	2019-02-22				2	1	1	2019	8	FEV
2019	4243	1964-01-31	55	0			1	0	3	2019-03-01	0	1	1	0	0	1	0	0	0	0	0	1	0	0	0	0	0	0	1	2019-03-07	1	2019-03-07	0			2	1	1	2019	10	MAR
2019	4243	1979-08-03	40	1	1	2	0	0	1	2019-05-21	1	1	1	0	1	1	0	1	1	0	0	0	0		0	0	0	0					0			1	1	1	2019	21	MAI
2019	4244	1967-10-01	51	0			1	1	4	2019-02-18	0	1	1	0	0	1	0	0	0	0	0	0	0	0	0	0	0	0	1	2019-02-25	1	2019-02-25	0			2	1		2019	8	FEV
2019	4245	1994-02-06	25	1	1	2	1	0	3	2019-05-24	1	1	1	0	0	1	0	1	0	0	0	0	0		0	0	0	0					0			1	1	1	2019	22	MAI
2019	4246	1971-01-02	48	0			1	0	3	2019-02-18	1	1	1	0	1	1	0	0	0	0	0	0	0	0	0	0	0	0	1	2019-02-25	1	2019-02-25				2	1	1	2019	8	FEV
2019	4248	1996-08-16	23	0			1	0	3	2019-02-16	0	1	1	0	1	1	1	1	0	0	1	0	0	0	0	0	0	0	1	2019-02-18	1	2019-02-22	0			2	1	1	2019	8	FEV
2019	4248	1968-07-25	51	1	1	2	0	0	1	2019-05-26	0	1	1	0	1	1	1	0	0	0	1	1	0		0	0	0	0					0			1	1	1	2019	22	MAI
2019	4249	1989-09-20	30	1	1	2	1	1	4	2019-05-26	1	1	1	0	1	1	1	0	0	0	0	0	0		0	0	0	0			0					1	1	1	2019	22	MAI
2019	4250	1940-12-13	79	1	1	2	1	0	3	2019-05-27	1	1	1	0	1	0	0	0	0	0	0	0	0		0	0	0	0					0			1	1	1	2019	22	MAI
2019	4252	1950-03-18	69	1	1	2	1	0	3	2019-05-25	0	1	1	0	0	1	0	0	0	0	0	1	0	0	0	0	0	0					0			1	1	1	2019	22	MAI
2019	4254	1951-03-19	68	0			1	0	3	2019-02-16	1	1	1	0	0	1	1	0	1	0	0	1	0	0	0	0	0	0	1	2019-02-19	1	2019-02-22	0			2	1	1	2019	8	FEV
2019	4254	1990-11-27	29	1	1	2	1	1	4	2019-05-25	1	1	1	0	1	1	1	0	0	0	1	0	0		0	0	0	0			0		0			1	1	1	2019	22	MAI
2019	4256	1984-06-30	35	0			1	0	3	2019-02-23	0	1	1	0	1	1	0	1	0	0	0	0	0	0	0	0	0	0	1	2019-03-07	1	2019-03-07	0			2	1	1	2019	9	FEV
2019	4257	2003-12-03	16	1	1	2	0	0	1	2019-11-11	1	1	0	0	1	1	1	1	0	0	0	0	0		0	0	0	0					0			1	1	1	2019	46	NOV
2019	4259	1961-09-21	58	1	1	2	1	0	3	2019-05-26	1	1	1	0	1	1	0	1	1	0	0	0	0		0	0	0	0					0			1	1	1	2019	22	MAI
2019	4263	1985-12-05	33	0			1	0	3	2019-02-17	1	0	1	0	1	1	1	0	0	0	0	0	0	0	0	0	0	0	1	2019-02-23	1	2019-02-23				2	1	1	2019	8	FEV
2019	4265			0			1	0	3	2019-02-16	0	0	0	0	0	1	1	0	1	0	0	0	0	0	0	0	0	0	1	2019-02-24	1	2019-02-24				2	1	1	2019	8	FEV
2019	4267	1957-08-27	62	1	1	2	1	0	3	2019-06-02	1	1	1	0	1	0	0	0	0	0	0	0	0		0	0	0	0			1					1	1	1	2019	23	JUN
2019	4268	1995-08-17	24	1	1	2	0	0	1	2019-06-01	1	0	1	0	1	1	0	1	0	0	0	0	0		0	0	0	0					0			1	1	1	2019	23	JUN
2019	4270	1994-08-14	25	1	1	2	1	0	3	2019-06-01	1	1	1	0	1	1	0	1	1	0	0	0	0		0	0	0	0								1	1	1	2019	23	JUN
2019	4273	1951-05-08	68	0			1	0	3	2019-02-16	0	1	1	0	0	0	0	0	0	0	1	1	0	0	0	0	0	0	1	2019-02-17	1	2019-02-22				2	1	1	2019	8	FEV
2019	4275	1956-04-28	63	0			1	0	3	2019-02-28	0	0	1	0	0	0	0	0	1	0	1	0	0	0	0	0	0	0	1	2019-03-06	1	2019-03-06				2	1	1	2019	10	FEV
2019	4276	1985-09-14	34	1	1	2	0	0	1	2019-06-04	1	1	0	0	0	0	1	0	0	0	0	0	0		0	0	0	0								1	1	1	2019	23	JUN
2019	4278	1986-09-18	32	0			1	0	3	2019-02-12	1	1	1	1	1	0	0	1	0	0	0	0	0	0	0	0	0	0	1	2019-02-25	1	2019-02-25				2	1	1	2019	7	FEV
2019	4278	2004-12-02	15	1	1	2	1	1	4	2019-06-03	1	1	1	0	1	0	1	0	0	0	0	0	0		0	0	0	0			0					1	1	1	2019	23	JUN
2019	4279	1995-03-05	24	1	1	2	1	0	3	2019-06-09	1	1	1	0	0	1	1	0	0	0	0	0	0		0	0	0	0					0			1	1	1	2019	24	JUN
2019	4280	2000-01-01	19	0			1	0	3	2019-02-23	0	1	1	0	1	1	1	0	1	0	0	0	0	0	0	0	0	0	1	2019-03-01	1	2019-03-01				2	1	1	2019	9	FEV
2019	4282	1981-07-14	38	0			1	0	3	2019-02-18	0	1	1	0	0	1	1	0	1	0	1	0	0	0	0	0	0	0	1	2019-02-24	1	2019-02-24				2	1	1	2019	8	FEV
2019	4286	1991-06-07	28	0			1	0	3	2019-02-15	0	1	0	0	0	1	1	0	1	0	1	0	0	0	0	0	0	0	1	2019-02-22	1	2019-02-22	0			2	1	1	2019	8	FEV
2019	4287	1994-01-05	25	0			1	0	3	2019-02-24	1	1	1	0	1	1	1	0	0	0	0	0	0	0	0	0	0	0	1	2019-03-03	1	2019-03-03	0			2	1	1	2019	9	FEV
2019	4291	1953-07-15	66	1	1	2	1	0	3	2019-06-15	1	0	1	0	1	1	1	0	0	0	0	0	0		0	0	0	0					0			1	1	1	2019	25	JUN
2019	4292	1958-09-02	61	1	1	2	0	0	1	2019-06-14	0	0	1	0	0	1	1	0	0	0	0	0	0		0	0	0	0			1		0			1	1	1	2019	25	JUN
2019	4297	1995-06-08	24	0			1	0	3	2019-02-18	0	1	1	0	1	1	1	0	1	0	0	0	0	0	0	0	0	0	1	2019-02-25	1	2019-02-25				2	1	1	2019	8	FEV
2019	4297	1978-12-02	41	1	1		1	0	3	2019-06-18	1	0	0	0	0	0	0	0	1	0	0	0	0		0	0	0	0	1				0			1	1	1	2019	25	JUN
2019	4299	1972-08-05	47	1	1	2	1	0	3	2019-06-18	0	1	1	0	1	1	0	0	0	0	0	0	0		0	0	0	0					0			1	1	1	2019	25	JUN
2019	4301	1936-03-22	83	1	1	2	1	0	3	2019-06-19	0	1	0	0	1	1	1	0	0	0	0	0	0		0	0	0	0					0			1	2	1	2019	25	JUN
2019	4304	1999-08-20	20	1	1		1	0	3	2019-06-17	1	1	1	0	0	1	1	1	0	0	0	0	0		0	0	0	0					0			1	1	1	2019	25	JUN
2019	4305	1972-02-13	47	1	1	2	1	0	3	2019-06-20	0	1	1	1	0	1	1	0	1	0	0	0	0		0	0	0	0					0			1	1	1	2019	26	JUN
2019	4307	1993-10-24	26	1	1	2	0	0	1	2019-06-22	1	1	1	0	0	1	0	0	0	0	0	0	0		0	0	0	0					0			1	1	1	2019	26	JUN
2019	4310	1972-10-08	46	0			1	0	3	2019-02-11	1	1	1	0	0	0	1	0	0	0	0	0	0	0	0	0	0	0	1	2019-02-14	0	2019-02-18				2	1	1	2019	7	FEV
2019	4314	1985-01-05	34	1	1		1	1	4	2019-06-26	1	1	1	0	1	1	1	1	0	0	0	0	0		0	0	0	0			0					1	1	1	2019	26	JUN
2019	4315	1965-12-12	54	1	1	2	1	0	3	2019-06-24	0	1	1	1	1	1	1	0	0	0	0	0	0		0	0	0	0					0			1	1	1	2019	26	JUN
2019	4325	1970-04-21	49	1	1	2	0	0	1	2019-07-09	1	0	0	0	0	1	1	0	0	0	0	0	0		0	0	0	0					0			1	1	1	2019	28	JUL
2019	4334	1991-02-05	28	1	1	2	1	0	3	2019-07-04	0	1	1	0	1	1	0	1	1	0	0	0	0		0	0	0	0					0			1	1	1	2019	28	JUL
2019	4336	1985-06-25	34	0			1	0	3	2019-02-12	0	1	1	1	1	1	1	1	1	0	0	0	0	0	0	0	0	0	1	2019-02-14	0	2019-02-18	0			2	1	1	2019	7	FEV
2019	4342	1944-10-07	74	0			1	0	3	2019-02-13	1	0	1	0	0	1	0	0	0	0	0	0	0	0	0	0	0	0	1	2019-02-15	0	2019-02-19	0			2	1	1	2019	7	FEV
2019	4342	1998-02-25	21	1	1	2	1	0	3	2019-07-05	0	1	1	1	0	1	1	0	0	0	1	0	0		0	0	0	0					0			1	1	1	2019	28	JUL
2019	4343	1953-04-26	66	1	1	2	1	0	3	2019-07-09	0	0	1	1	1	1	0	1	1	0	0	1	0		0	0	0	0					0			1	1	1	2019	28	JUL
2019	4345	1997-12-27	22	1	1	2	1	0	3	2019-07-09	0	1	1	0	0	1	1	0	1	0	0	0	0		0	0	0	0					0			1	1	1	2019	28	JUL
2019	4354	1973-01-07	46	0			1	1	4	2019-02-10	0	1	1	0	1	1	1	0	1	0	0	0	0	0	0	0	0	0	1	2019-02-11	0	2019-02-18	0			2	1	1	2019	7	FEV
2019	4358	1996-09-17	23	1	1	2	1	0	3	2019-07-16	1	1	1	1	1	1	0	1	1	0	0	0	0		0	0	0	0					0			1	1	1	2019	29	JUL
2019	4362	1975-03-23	44	1	1	2	0	0	1	2019-07-12	1	1	1	0	1	1	0	1		0	0	0	0		0	0	0	0								1	1	1	2019	29	JUL
2019	4381			0			1	0	3	2019-02-27	1	1	0	0	0	0	0	1	1	0	0	0	0	0	0	0	0	0	1	2019-03-07	1	2019-03-07				2	1	1	2019	9	FEV
2019	4382	1949-06-23	70	0			1	0	3	2019-02-23	0	0	0	0	0	0	0	0	0	0	0	0	0	0	0	0	0	0	1	2019-03-01	1	2019-03-01	0			2	1	1	2019	9	FEV
2019	4385	2003-11-02	15	0			1	0	3	2019-03-02	0	1	0	0	0	1	1	0	1	0	0	0	0	0	0	0	0	0	1	2019-03-08	1	2019-03-08	0			2	1	1	2019	10	MAR
2019	4389	1994-01-10	25	0			1	0	3	2019-03-01	1	1	1	0	0	1	1	0	0	0	0	0	0	0	0	0	0	0	1	2019-03-07	1	2019-03-07	0			2	1	1	2019	10	MAR
2019	4390	1991-02-12	28	0			1	0	3	2019-02-22	0	1	1	0	1	1	0	0	0	0	0	0	0	0	0	0	0	0	1	2019-02-28	1	2019-02-28				2	1	1	2019	9	FEV
2019	4392	1993-06-04	26	0			1	1	4	2019-02-22	1	1	1	0	0	1	1	0	1	0	0	0	0	0	0	0	0	0	1	2019-02-28	1	2019-02-28	0			2	1	1	2019	9	FEV
2019	4394	2005-09-10	13	0			1	0	3	2019-03-01	0	1	0	0	1	1	1	0	1	0	0	0	0	0	0	0	0	0	1	2019-03-08	1	2019-03-08	1			2	1	1	2019	10	MAR
2019	4395	1960-05-01	59	0			1	0	3	2019-02-27	1	1	1	0	0	0	1	0	0	0	0	0	0	0	0	0	0	0	1	2019-03-08	1	2019-03-08	0			2	1	1	2019	9	FEV
2019	4399	1994-04-13	25	0			0	0	1	2019-03-02	1	0	1	0	0	1	0	0	1	0	0	0	0	0	0	0	0	0	1	2019-03-08	1	2019-03-08				2	1	1	2019	10	MAR
2019	4403	1961-07-09	58	0			1	0	3	2019-02-28	1	0	1	0	0	0	1	0	0	0	0	0	0	0	0	0	0	0	1	2019-03-06	1	2019-03-06				2	1	1	2019	10	FEV
2019	4412	1967-07-25	52	0			1	0	3	2019-03-01	1	1	1	0	0	0	0	0	1	0	1	0	0	0	0	0	0	0	1	2019-03-06	1	2019-03-07	0			2	1	1	2019	10	MAR
2019	4415	1967-05-24	52	0			1	0	3	2019-02-23	0	1	1	0	0	0	1	0	1	0	1	0	0	0	0	0	0	0	1	2019-03-01	1	2019-03-01	0			2	1	1	2019	9	FEV
2019	4421	1992-11-27	26	0			1	0	3	2019-03-02	1	1	1	0	0	0	0	0	1	0	0	0	0	0	0	0	0	0	1	2019-03-07	1	2019-03-07				2	1	1	2019	10	MAR
2019	4423	1976-02-11	43	0			1	0	3	2019-03-01	1	1	1	0	1	1	0	0	1	0	1	0	0	0	0	0	0	0	1	2019-03-08	1	2019-03-08				2	1	1	2019	10	MAR
2019	4424	1991-06-30	28	0			1	0	3	2019-02-23	1	1	0	0	0	1	1	1	1	0	0	0	0	0	0	0	0	0	1	2019-03-01	1	2019-03-01	0			2	1	1	2019	9	FEV
2019	4428	1951-07-09	68	0			1	1	4	2019-02-20	0	0	1	1	0	1	0	0	0	0	0	0	0	0	0	0	0	0	1	2019-02-28	1	2019-02-28				2	1	1	2019	8	FEV
2019	4429	1981-10-13	37	0			1	0	3	2019-02-23	0	1	1	0	1	1	1	0	0	0	0	0	0	0	0	0	0	0	1	2019-03-01	1	2019-03-01	0			2	1	1	2019	9	FEV
2019	4431	1982-02-01	37	0			1	0	3	2019-02-22	0	1	1	0	0	1	0	0	1	1	0	0	0	0	0	0	0	0	1	2019-02-28	1	2019-02-28				2	1	1	2019	9	FEV
2019	4432	1985-05-03	34	0			1	1	4	2019-02-25	1	1	1	0	1	1	0	0	1	0	0	0	0	0	0	0	0	0	1	2019-03-07	1	2019-03-07	0			2	1	1	2019	9	FEV
2019	4437	1958-12-22	60	0			1	0	3	2019-03-02	0	1	0	0	0	1	1	0	0	0	0	0	0	0	0	0	0	0	1	2019-03-08	1	2019-03-08	0			2	1	1	2019	10	MAR
2019	4438	1966-04-15	53	0			1	0	3	2019-02-24	1	1	0	0	0	1	1	0	1	0	1	1	0	0	0	0	0	0	1	2019-03-07	1	2019-03-07				2	1	1	2019	9	FEV
2019	4439	1978-12-22	40	0			1	0	3	2019-02-28	1	1	1	0	0	0	0	0	0	0	0	0	0	0	0	0	0	0	1	2019-03-07	1	2019-03-07	0			2	1	1	2019	10	FEV
2019	4440	2010-12-23	8	0			1	0	3	2019-02-28	0	1	0	0	0	1	0	0	0	0	1	0	0	0	0	0	0	0	1	2019-03-06	1	2019-03-06				2	1	1	2019	10	FEV
2019	4449	2011-10-18	7	0			1	0	3	2019-02-22	0	1	1	0	1	1	0	1	0	0	0	0	0	0	0	0	0	0	1	2019-03-01	1	2019-03-01				2	1	1	2019	9	FEV
2019	4451	2009-09-17	9	0			1	0	3	2019-01-27	0	1	1	0	0	1	0	0	1	0	0	0	0	0	0	0	0	0	1	2019-01-27	1	2019-01-27				2	1	1	2019	5	JAN
2019	4454	1965-12-20	53	0			1	0	3	2019-03-01	0	1	1	0	0	1	1	1	1	0	1	0	0	0	0	0	0	0	1	2019-03-08	1	2019-03-08				2	1	1	2019	10	MAR
2019	4455	1991-11-01	27	0			1	0	3	2019-03-01	0	1	1	1	0	1	0	0	0	0	0	0	0	0	0	0	0	0	1	2019-03-07	1	2019-03-07	1			2	2	1	2019	10	MAR
2019	4459	1952-10-20	66	0			1	1	4	2019-03-01	1	1	1	0	0	1	1	0	0	0	0	0	0	0	0	0	0	0	1	2019-03-07	1	2019-03-07				2	1	1	2019	10	MAR
2019	4460	1989-06-24	30	0			1	0	3	2019-03-02	1	1	1	0	0	1	1	0	1	0	0	0	0	0	0	0	0	0	1	2019-03-08	1	2019-03-08	0			2	1	1	2019	10	MAR
2019	4461	1977-08-06	42	0			1	0	3	2019-02-22	1	1	1	0	0	1	1	0	1	0	0	0	0	0	0	0	0	0	1	2019-02-28	1	2019-02-28	0			2	1	1	2019	9	FEV
2019	4465			0			1	0	3	2019-02-15	0	1	1	1	1	1	1	0	0	0	1	0	0	0	0	0	0	0	1	2019-02-16	1	2019-02-21	0			2	1	1	2019	8	FEV
2019	4466	1981-01-28	38	0			1	1	4	2019-02-15	1	0	1	0	0	0	1	0	0	0	0	0	0	0	0	0	0	0	1	2019-02-15	1	2019-02-21	0			2	1	1	2019	8	FEV
2019	4474	1953-09-30	65	0			1	0	3	2019-02-13	1	1	1	0	1	1	1	0	0	0	0	0	0	0	0	0	0	0	1	2019-02-14	1	2019-02-20	0			2	1	1	2019	7	FEV
2019	4480	1983-10-08	35	0			1	0	3	2019-02-16	1	1	1	0	1	0	1	0	1	1	0	0	0	0	0	0	0	0	1	2019-02-17	1	2019-02-22				2	1	1	2019	8	FEV
2019	4482	1971-09-21	47	0			1	0	3	2019-02-14	0	1	1	0	0	1	1	0	1	0	1	0	0	0	0	0	0	0	1	2019-02-17	1	2019-02-21	0			2	1	1	2019	8	FEV
2019	4483	1980-10-13	38	0			1	0	3	2019-02-15	1	1	1	0	1	1	1	1	0	0	0	0	0	0	0	0	0	0	1	2019-02-19	1	2019-02-21	0			2	1	1	2019	8	FEV
2019	4487	2006-02-20	13	0			1	0	3	2019-02-15	1	1	0	0	0	1	0	0	1	0	0	0	0	0	0	0	0	0	1	2019-02-18	1	2019-02-21	0			2	1	1	2019	8	FEV
2019	4494	2010-10-06	8	0			1	0	3	2019-02-11	0	1	0	0	1	1	0	0	1	0	0	0	0	0	0	0	0	0	1	2019-02-14	1	2019-02-18	0			2	1	1	2019	7	FEV
2019	4496	1950-11-12	68	0			1	0	3	2019-02-15	1	1	1	1	0	1	0	0	0	0	0	1	0	0	0	0	0	0	1	2019-02-19	1	2019-02-21	0			2	1	1	2019	8	FEV
2019	4510	1969-03-08	50	0			1	1	4	2019-02-15	0	1	1	0	1	1	0	0	0	0	0	0	0	0	0	0	0	0	1	2019-02-16	1	2019-02-21				2	1	1	2019	8	FEV
2019	4514	1977-06-09	42	0			1	0	3	2019-02-15	1	0	1	1	1	1	0	1	0	0	0	0	0	0	0	0	0	0	1	2019-02-18	1	2019-02-21	0			2	1	1	2019	8	FEV
2019	4515	2002-05-28	17	0			1	0	3	2019-02-14	1	1	1	1	0	1	1	0	1	0	0	0	0	0	0	0	0	0	1	2019-02-14	1	2019-02-20	0			2	1	1	2019	8	FEV
2019	4521	1994-10-08	24	0			1	0	3	2019-02-13	0	1	1	0	0	1	1	0	0	0	0	0	0	0	0	0	0	0	1	2019-02-13	1	2019-02-19	0			2	1	1	2019	7	FEV
2019	4532	1968-06-25	51	0			1	0	3	2019-02-15	1	1	1	0	0	1	1	0	0	0	0	0	0	0	0	0	0	0	1	2019-02-15	1	2019-02-21				2	1	1	2019	8	FEV
2019	4535	1972-05-08	47	0			1	0	3	2019-02-13	1	1	1	0	0	0	0	0	0	0	0	0	0	0	0	0	0	0	1	2019-02-16	1	2019-02-20	0			2	1	1	2019	7	FEV
2019	4537	1985-06-04	34	0			1	0	3	2019-02-13	1	1	1	0	1	1	1	0	1	0	0	0	0	0	0	0	0	0	1	2019-02-18	1	2019-02-21				2	1	1	2019	7	FEV
2019	4539	2001-10-04	17	0			1	0	3	2019-02-25	1	1	1	0	1	1	0	0	0	0	0	0	0	0	0	0	0	0	1	2019-03-05	1	2019-03-05	1			2	1	1	2019	9	FEV
2019	4542	1980-07-02	39	0			1	0	3	2019-02-17	0	1	1	0	1	1	0	1	1	0	0	0	0	0	0	0	0	0	1	2019-02-25	1	2019-02-25				2	1	1	2019	8	FEV
2019	4544	1975-12-08	43	0			1	0	3	2019-02-21	0	0	1	0	1	1	1	0	1	0	0	1	0	0	0	0	0	0	1	2019-02-27	1	2019-02-27				2	1	1	2019	9	FEV
2019	4545	1985-06-26	34	0			1	0	3	2019-02-26	0	0	1	0	0	1	1	0	1	1	0	0	0	0	0	0	0	0	1	2019-03-03	1	2019-03-03	0			2	1	1	2019	9	FEV
2019	4546	1988-05-05	31	0			1	1	4	2019-02-23	0	1	1	1	0	0	0	0	0	0	0	0	0	0	0	0	0	0	1	2019-03-01	1	2019-03-01				2	1	1	2019	9	FEV
2019	4553	1990-02-26	29	0			1	0	3	2019-02-26	0	1	1	0	1	1	1	1	1	1	1	0	0	0	0	0	0	0	1	2019-03-03	1	2019-03-03	0			2	1	1	2019	9	FEV
2019	4554	1956-07-23	63	0			1	0	3	2019-02-21	0	0	0	0	0	0	0	0	0	0	0	0	0	0	0	0	0	0	1	2019-02-27	1	2019-02-27				2	1	1	2019	9	FEV
2019	4556	1946-12-20	72	0			1	1	4	2019-02-21	0	1	1	1	1	1	1	0	1	0	0	0	0	0	0	0	0	0	1	2019-02-27	1	2019-02-27	0			2	1	1	2019	9	FEV
2019	4557	1984-11-09	34	0			1	0	3	2019-02-20	0	1	1	0	1	1	1	0	1	0	1	0	0	0	0	0	0	0	1	2019-02-27	1	2019-02-27				2	1	1	2019	8	FEV
2019	4558	1995-03-22	24	0			1	0	3	2019-02-20	0	1	1	1	1	1	0	1	0	0	0	0	0	0	0	0	0	0	1	2019-03-05	1	2019-03-05				2	1	1	2019	8	FEV
2019	4559	1947-04-04	72	0			1	0	3	2019-02-21	0	1	1	0	0	1	1	0	0	0	0	0	0	0	0	0	0	0	1	2019-02-28	1	2019-02-28				2	1	1	2019	9	FEV
2019	4561	2005-05-20	14	0			1	0	3	2019-02-21	0	0	1	0	0	1	1	0	1	0	0	0	0	0	0	0	0	0	1	2019-02-27	1	2019-02-27	0			2	1	1	2019	9	FEV
2019	4562	1987-01-27	32	0			1	0	3	2019-02-21	1	1	1	0	0	1	0	0	1	0	0	0	0	0	0	0	0	0	1	2019-02-27	1	2019-02-27	0			2	1	1	2019	9	FEV
2019	4564	1999-04-15	20	0			1	0	3	2019-02-21	0	0	1	0	1	1	0	1	1	0	0	0	0	0	0	0	0	0	1	2019-02-27	1	2019-02-27	0			2	1		2019	9	FEV
2019	4568	1988-12-30	30	0			1	1	4	2019-02-22	0	1	1	0	0	1	0	0	1	0	0	1	0	0	0	0	0	0	1	2019-02-28	1	2019-02-28	0			2	1	1	2019	9	FEV
2019	4570	1992-03-22	27	0			1	0	3	2019-02-18	0	1	1	0	1	1	0	0	1	0	0	0	0	0	0	0	0	0	1	2019-02-25	1	2019-02-25	0			2	1	1	2019	8	FEV
2019	4573	1982-10-05	36	0			1	0	3	2019-02-17	1	0	1	0	0	1	1	0	1	0	0	0	0	0	0	0	0	0	1	2019-02-25	1	2019-02-25	0			2	1	1	2019	8	FEV
2019	4574	1966-04-18	53	0			1	0	3	2019-02-19	0	1	1	0	1	1	0	0	0	0	0	0	0	0	0	0	0	0	1	2019-03-01	1	2019-03-01				2	1	1	2019	8	FEV
2019	4575	1989-09-06	29	0			1	0	3	2019-02-21	0	1	1	0	1	0	1	0	0	0	0	0	0	0	0	0	0	0	1	2019-02-28	1	2019-02-28				2	1	1	2019	9	FEV
2019	4578	1986-05-10	33	0			1	1	4	2019-02-22	1	1	1	0	1	1	1	0	1	0	0	0	0	0	0	0	0	0	1	2019-02-28	1	2019-02-28	0			2	1	1	2019	9	FEV
2019	4579	2003-01-01	16	0			1	0	3	2019-02-22	0	1	1	1	0	1	1	1	0	0	0	1	0	0	0	0	0	0	1	2019-02-28	1	2019-02-28	0			2	1	1	2019	9	FEV
2019	4580	1955-09-21	63	0			1	0	3	2019-02-10	0	1	1	0	0	1	0	0	1	0	0	0	0	0	0	0	0	0	1	2019-02-28	1	2019-02-28	0			2	1	1	2019	7	FEV
2019	4581	2009-10-21	9	0			1	0	3	2019-02-22	0	0	0	0	0	0	0	0	0	0	0	0	0	0	0	0	0	0	1	2019-02-28	1	2019-02-28				2	1	1	2019	9	FEV
2019	4582	1977-11-05	41	0			1	0	3	2019-02-26	0	1	1	0	1	0	0	1	1	0	0	0	0	0	0	0	0	0	1	2019-03-05	1	2019-03-05				2	1	1	2019	9	FEV
2019	4592	1955-12-08	63	0			0	0	1	2019-02-18	0	1	1	0	1	1	1	1	1	0	0	0	0	0	0	0	0	0	1	2019-02-23	1	2019-02-23				2	1	1	2019	8	FEV
2019	4594	1959-01-15	60	0			1	0	3	2019-02-20	1	1	1	0	1	1	1	1	0	0	1	0	0	0	0	0	0	0	1	2019-02-26	1	2019-02-26				2	1	1	2019	8	FEV
2019	4595	1999-03-28	20	0			1	1	4	2019-02-21	1	1	1	1	0	1	0	0	0	0	0	0	0	0	0	0	0	0	1	2019-02-27	1	2019-02-27				2	1	1	2019	9	FEV
2019	4605	2000-09-18	18	0			1	0	3	2019-02-23	0	1	0	0	0	1	0	0	1	0	1	0	0	0	0	0	0	0	1	2019-02-28	1	2019-02-28				2	1	1	2019	9	FEV
2019	4606	1962-08-17	57	0			1	0	3	2019-02-22	1	0	1	0	0	0	1	0	1	0	0	1	0	0	0	0	0	0	1	2019-02-28	1	2019-02-28				2	1	1	2019	9	FEV
2019	4607	1972-10-04	46	0			1	0	3	2019-02-18	1	0	1	0	0	0	1	1	0	0	0	0	0	0	0	0	0	0	1	2019-02-25	1	2019-02-25	0			2	1	1	2019	8	FEV
2019	4608	1976-09-18	42	0			1	1	4	2019-02-21	1	1	1	1	1	1	1	0	0	0	0	0	0	0	0	0	0	0	1	2019-02-28	1	2019-02-28	0			2	1	1	2019	9	FEV
2019	4609	1961-08-04	58	0			1	1	4	2019-02-15	0	1	1	0	1	1	0	0	0	0	0	0	0	0	0	1	0	0	1	2019-02-23		2019-02-26	0			2	1	1	2019	8	FEV
2019	4610	1953-06-09	66	0			1	0	3	2019-02-08	1	1	1	0	0	1	1	0	0	0	0	0	0	0	0	0	0	0	1	2019-02-23	1	2019-02-23	0			2	1	1	2019	7	FEV
2019	4613	1958-11-30	60	0			1	0	3	2019-02-26	0	0	0	0	0	0	1	0	1	0	0	1	0	0	0	0	0	0	1	2019-03-04	1	2019-03-04				2	1	1	2019	9	FEV
2019	4615	1972-07-30	47	0			1	1	4	2019-02-13	0	1	1	0	1	0	1	0	0	0	0	0	0	0	0	0	0	0	1	2019-02-22	1	2019-02-22	0			2	1	1	2019	7	FEV
2019	4632	1954-08-06	65	0			1	1	4	2019-02-14	1	1	1	0	1	0	0	0	0	0	0	1	0	0	0	0	0	0	1	2019-02-16	0	2019-02-20	0			2	1	1	2019	8	FEV
2019	4641	1952-12-12	66	0			1	1	4	2019-02-13	0	1	1	0	0	1	1	0	0	0	1	0	0	0	0	0	0	0	1	2019-02-15	0	2019-02-19	0			2	1	1	2019	7	FEV
2019	4655	1950-10-15	68	0			1	1	4	2019-02-15	1	1	1	0	0	0	0	0	0	0	1	0	0	0	0	0	0	0	1	2019-02-17	0	2019-02-22				2	1	1	2019	8	FEV
2019	4668	1954-02-12	65	0			1	0	3	2019-02-13	0	1	1	0	1	1	1	0	1	0	1	0	0	1	0	0	0	0	1	2019-02-14	0	2019-02-19	1			2	2	1	2019	7	FEV
2019	4679	1963-04-13	56	1	1		1	1	4	2019-01-24	0	1	1	0	1	1	1	0	0	0	0	0	0	0	0	0	0	0			0	2019-02-03				1	1	1	2019	5	JAN
2019	4681	1983-07-17	36	1	1		1	1	4	2019-02-14	0	1	1	0	0	1	1	0	0	0	0	0	0	0	0	0	0	0			0	2019-02-20	0			1	1	1	2019	8	FEV
2019	4828	1991-05-08	28	0			1	1	4	2019-03-28	1	0	0	0	0	0	1	0	0	0	0	0	0	0	0	0	0	0	1	2019-03-29	1	2019-04-09				2	1	1	2019	14	MAR
2019	5069	2001-10-04	17	0			1	0	3	2019-02-25	1	1	1	0	1	1	0	0	0	0	0	0	0	0	0	0	0	0	1	2019-03-05	1	2019-03-05	1			2	1	1	2019	9	FEV
2019	5446	1974-10-08	44	1	1		1	0	3	2019-03-09	0	1	1	0	1	1	1	0	0	0	0	0	0	0	0	0	0	0				2019-03-15				1	1	1	2019	11	MAR
2019	5483	1944-07-07	75	0			1	0	3	2019-03-08	1	1	1	0	0	0	0	0	0	0	0	1	0	0	0	0	0	0	1	2019-03-14	1	2019-03-14				2	1	1	2019	11	MAR
2019	5587	1949-09-22	70	0			1	1	4	2019-03-19	1	0	1	0	0	1	1	0	0	0	0	0	0	0	0	0	0	0	1	2019-03-21	1	2019-03-26				2	1	1	2019	12	MAR
2019	5593	1987-05-08	32	1	1		1	1	4	2019-03-18	0	1	1	0	1	1	1	0	0	0	0	0	0	0	0	0	0	0	1	2019-03-19	1	2019-03-25				1	1	1	2019	12	MAR
2022	HB DENV 22/1900	1964-10-11	57	1	0					2022-04-23	0	0	1	0	0	0	0	0	0	0	0	1	0	0	0	0	0	0					0					1							0			0
2022	HB DENV 22/61	1957-04-09	64	1	0					2021-12-31	1	1	0	0	0	1	0	0	0	0	0	0	0	0	0	0	0	0	0	2022-01-05			0					1					0	0	0	0	0	0	0
2022	HB DENV 22/2469	1997-07-09	24	1	0					2022-05-25	1	0	1	0	0	0	0	1	0	0	0	0	0	0	0	0	0	0		2022-05-26			0					1							0			0
2022	HB DENV 22/188	1989-01-19	32	0						2022-01-17	1	1	1	0	1	0	0	1	0	0	0	0	0	0	0	0	0	0	0	2022-01-20			0					1							0			0
2022	HB DENV 22/245	1972-07-12	49	1	0					2022-01-30	1	1	1	0	0	1	0	0	1	0	0	1	0	0	0	0	0	0	0	2022-01-31			0					1					0	0	0	0	0	0	0
2022	HB DENV 22/2568	1991-08-29	30	1	0					2022-04-14	0	1	1	0	0	1	0	0	0	0	0	0	0	0	0	0	0	0	0	2022-04-19			0					1							0			0
2022	HB DENV 22/1028	1981-09-16	40	1	0					2022-04-04	1	1	1	0	0	0	0	0	0	0	0	0	0	0	0	0	0	0	1	2022-04-05			0			2	1	1				0	0	0	0	0	0	0	0
2022	HB DENV 22/2496	1979-04-20	43	0						2022-05-25	1	1	0	1	0	1	0	1	0	0	0	0	0	0	0	0	0	0	0	2022-05-26			1					1							0			0
2022	HB DENV 22/38	1977-03-02	44	1	0					2022-01-02	1	1	1	0	0	0	0	0	0	0	0	1	0	0	0	0	0	0	0	2022-01-04	0	2022-01-09	1					1					0	0	0	0	0	0	0
2022	HB DENV 22/2279	1954-03-16	68	0						2022-05-14	1	0	0	0	0	1	0	0	0	0	0	0	0	0	0	0	0	0		2022-05-16	1	2022-05-16	1			3		1							0			0
2022	HB DENV 22/446	1948-08-16	73	1	0					2022-02-10	1	0	1	0	0	0	0	0	0	0	0	0	0	0	0	0	0	0	0	2022-03-02	0	2022-03-07	1					1							0	0		0
2022	HB DENV 22/2860	1955-12-13	66	0						2022-06-02	1	1	1	0	0	1	1	0	0	0	0	0	0	0	0	0	0	0				2022-06-07	1					1							0			0
2022	HB DENV 22/18	1976-09-10	45	0						2022-01-13	1	0	1	1	0	1	0	0	0	0	0	0	0	0	0	0	0	0	0	2022-01-13			0					1							0			0
2022	HB DENV 22/1350	1972-02-04	50	1	1	1	1	0	3	2022-04-07	1	1	1	1	0	1	0	0	0	1	0	0	0	0	0	0	0	0	1	2022-04-10			0			1	1	1				0	0	0	0	0	0	0	0
2022	HB DENV 22/1758	1967-03-06	55	1	1	1	1	0	3	2022-04-19	1	1	1	1	0	1	0	0	1	1	0	0	0	0	0	0	0	0	1	2022-04-22			0			1	1	1				0	0	0	0	0	0	0	0
2022	HB DENV 22/793	1963-10-09	58	1	0					2022-03-23	1	1	1	0	0	0	0	0	0	0	0	1	0	0	0	0	0	0	0	2022-03-28	0	2022-03-28	1					2							0			0
2022	HB DENV 22/813	1980-09-16	41	1	1	1	1	0	3	2022-03-21	1	1	1	0	0	1	0	0	0	1	0	0	0	0	0	0	0	0	1	2022-03-25			0			1	1	1				0	0	0	0	0	0	0	0
2022	HB DENV 22/03	1981-11-19	40	0						2022-01-13	1	1	1	0	0	1	0	0	0	0	0	0	0	0	0	0	0	0	0	2022-01-15			0												0			0
2022	HB DENV 22/676	1966-05-19	55	1	0					2022-03-13	1	1	0	1	0	1	1	0	0	1	0	0	0	0	0	0	0	0				2022-03-18	0					1							0			0
2022	HB DENV 22/1278	1981-05-28	40	1	1	1	0	0	1	2022-04-05	0	1	1	0	0	1	1	0	0	0	0	0	0	0	0	0	0	0	1	2022-04-07			0			1	1	1				0	0	0	0	0	0	0	0
2022	HB DENV 22/1565	1951-03-17	71	1	1	1	0	0	1	2022-04-17	1	0	1	1	0	0	0	0	0	1	0	0	0	0	0	0	0	0	1	2022-04-18			0			1	1	1				0	0	0	0	0	0	0	0
2022	HB DENV 22/3060	1974-06-14	48	0						2022-08-11	0	1	1	1	0	0	0	0	0	0	0	0	0	0	0	0	0	0		2022-08-14			0					1							0			0
2022	HB DENV 22/1129	1989-07-22	32	1	0					2022-03-23	0	1	0	0	0	1	0	0	0	0	0	0	0	0	0	0	0	0					1					1							0			0
2022	HB DENV 22/159	1974-08-25	47	1	0					2022-01-13	0	1	1	1	0	0	1	0	0	0	0	0	0	0	0	0	0	0	0	2022-01-19			0					1					0	0	0	0	0	0	0
2022	HB DENV 22/502	1975-05-18	46	1	0					2022-03-08	0	0	1	0	0	1	0	0	0	0	0	0	0	0	0	0	0	0		2022-03-10			0					1							0			0
2022	HB DENV 22/686	1980-05-18	41	1	0					2022-03-14	0	0	1	0	0	1	1	0	1	1	0	0	0	0	0	0	0	0		2022-03-18			0					1							0			0
2022	HB DENV 22/2720	1973-03-24	49	1	0					2022-06-13	0	0	1	0	1	1	0	0	0	0	0	0	0	0	0	0	0	0		2022-06-14			0					1							0			0
2022	HB DENV 22/1187	1976-08-02	45	0						2022-03-21	0	1	1	0	1	0	1	1	0	1	0	0	0	0	0	0	0	0					1				2	1				1			1			0
2022	HB DENV 22/60	1979-02-27	42	1	0					2022-01-11	0	1	0	1	0	0	0	0	1	0	0	0	0	0	0	0	0	0	0	2022-01-13			0					1					0	0	0	0	0	0	0
2022	HB DENV 22/2493	1976-12-10	45	1	0					2022-05-19	1	1	1	0	0	0	1	1	0	0	0	0	0	0	0	0	0	0			1	2022-05-26	1			3	1	1				0	0	0	0	0	0	0	0
2022	HB DENV 22/221	1981-12-30	40	1	0					2022-01-31	1	1	1	0	0	1	0	0	0	0	0	0	0	0	0	0	0	0	0	2022-02-02			0					1					0	0	0	0	0	0	0
2022	HB DENV 22/889	1979-08-09	42	1	0					2022-03-28	1	1	1	0	0	1	0	0	0	1	0	0	0	0	0	0	0	0	1	2022-03-29	0		0			2	1	1				0	0	0	0	0	0	0	0
2022	HB DENV 22/815	1982-12-25	39	1	1	1	0	0	1	2022-03-21	1	1	0	1	0	1	0	0	0	0	0	0	0	0	0	0	0	0	1	2022-03-24			0			1	1	1				0	0	0	0	0	0	0	0
2022	HB DENV 22/3359	1989-05-09	33	1	0					2022-11-12	0	1	1	0	0	1	0	0	0	0	0	0	0	0	0	0	0	0		2022-11-16			0					1							0			0
2022	HB DENV 22/1693	2002-02-26	20	0						2022-04-21	0	0	1	0	0	1	1	1	0	0	0	0	0	0	0	0	0	0		2022-04-26			0					1							0			0
2022	HB DENV 22/3229	1942-11-24	79	1	0					2022-08-27	1	1	1	0	0	0	0	0	0	0	0	0	0	0	0	0	0	0			0	2022-09-03	0					1							0			0
2022	HB DENV 22/892	1998-03-24	24	1	0					2022-03-26	0	1	1	0	0	1	0	0	0	0	0	0	0	0	0	0	0	0	0	2022-03-28			0					1							0			0
2022	HB DENV 22/1946	1970-10-06	51	1	1	1	0	0	1	2022-04-25	1	1	1	0	0	1	0	1	0	0	0	0	0	0	0	0	0	0	1	2022-04-27			0			1	1	1				0	0	0	0	0	0	0	0
2022	HB DENV 22/2142	1953-04-04	69	1	0					2022-04-21	1	1	0	0	0	0	0	1	0	0	0	1	0	0	0	0	0	0		2022-05-21		2022-05-21	1					1							0			0
2022	HB DENV 22/1218	1978-08-03	43	1	0					2022-04-03	1	1	1	0	0	1	0	0	0	0	0	0	0	0	0	0	0	0		2022-04-07			0					1							0			0
2022	HB DENV 22/2743	1991-08-04	30	1	0					2022-06-21	1	1	1	0	0	1	0	0	0	0	0	0	0	0	0	0	0	0		2022-06-21			0					1							0			0
2022	HB DENV 22/893	1975-10-27	46	1	0					2022-03-24	1	0	1	0	0	1	0	0	0	0	0	0	0	0	0	0	0	0			0	2022-03-30	0					1							0			0
2022	HB DENV 22/3199	1977-11-20	44	1	0					2022-09-02	1	0	0	1	0	0	0	0	0	0	0	0	0	0	0	0	0	0		2022-09-02			0					1							0			0
2022	HB DENV 22/3184	1965-01-14	57	1	0					2022-09-11	1	1	1	0	0	1	0	0	0	0	0	0	0	0	0	0	0	0		2022-09-14			0					1							0			0
2022	HB DENV 22/1235	1967-08-25	54	1	1	1	0	0	1	2022-04-03	1	1	1	1	0	1	1	0	1	1	0	0	0	0	0	0	0	0	1	2022-04-08			0			1	1	1				0	0	0	0	0	0	0	0
2022	HB DENV 22/1566	1949-10-01	72	1	0					2022-04-11	0	0	1	0	1	0	0	0	0	1	0	0	0	0	0	0	0	0		2022-04-18	1	2022-04-17	1			3		1							0			0
2022	HB DENV 22/968	1979-02-24	43	0						2022-03-20	1	0	1	1	0	1	1	1	0	1	0	0	0	0	0	0	0	0			1	2022-03-28	1			3	2	1				1	0	0	0	0	0	1	0
2022	HB DENV 22/2309	1994-10-22	27	0						2022-05-19	0	0	1	0	0	1	0	0	0	0	0	0	0	0	0	0	0	0				2022-05-19	0					1							0			0
2022	HB DENV 22/946	1997-11-07	24	0						2022-03-28	0	1	1	0	1	0	0	0	0	0	0	0	0	0	0	0	0	0	0	2022-03-30			0					1							0			0
2022	HB DENV 22/1269	1961-06-19	60	1	0					2022-04-05	1	1	0	0	1	1	0	0	0	1	0	0	0	0	0	0	0	0	1	2022-04-09			0			2	1	1				0	0	0	0	0	0	0	0
2022	HB DENV 22/3066	1949-01-10	73	0						2022-08-16	1	1	0	0	0	0	0	0	0	0	0	0	0	0	0	0	0	0				2022-08-16	0					1							0			0
2022	HB DENV 22/2134	1975-07-14	46	1	0					2022-05-20	1	0	1	0	1	1	1	1	0	0	0	0	0	0	0	0	0	0	0	2022-05-20	0	2022-05-24	0					1							0			0
2022	HB DENV 22/1712	1998-02-06	24	0						2022-04-21	1	0	1	0	1	1	0	1	0	0	0	0	0	0	0	0	0	0		2022-04-25			0					1							0			0
2022	HB DENV 22/2865	1989-07-19	32	0						2022-05-31	0	0	1	0	0	1	0	0	0	0	0	0	0	0	0	0	0	0	0	2022-06-04			0					1							0			0
2022	HB DENV 22/236	1976-07-07	45	1	0					2022-01-29	0	1	1	0	0	1	1	0	0	0	0	0	0	0	0	0	0	0	1	2022-02-02			0			2	1	1				0	0	0	0	0	0	0	0
2022	HB DENV 22/1922	1979-05-01	42	1	1	1	1	0	3	2022-04-25	0	1	1	0	0	0	0	1	0	1	0	0	0	0	0	0	0	0	1	2022-04-29			0			1	1	1				0	0	0	0	0	0	0	0
2022	HB DENV 22/2479	1978-08-09	43	0						2022-05-20	1	1	1	0	0	0	0	0	0	1	0	0	0	0	0	0	0	0	0	2022-05-30	0	2022-05-29	1					2							0			0
2022	HB DENV 22/43	1987-03-30	34	1	0					2022-01-05	1	1	1	1	0	1	0	0	0	0	0	0	0	0	0	0	0	0	0	2022-01-12			0										0	0	0	0	0	0	0
2022	HB DENV 22/733	1979-10-04	42	1	0					2022-03-19	1	1	0	0	0	0	0	0	0	0	0	0	0	0	0	0	0	0	0	2022-03-21			0					1							0			0
2022	HB DENV 22/1813	1974-05-10	47	1	0					2022-04-15	1	1	1	0	0	1	0	0	0	0	0	0	0	0	0	0	0	0		2022-04-21			0					1							0			0
2022	HB DENV 22/370	1981-09-25	40	1	0					2022-02-13	1	1	1	0	1	0	0	0	0	0	0	0	0	0	0	0	0	0		2022-02-14			0					1							0			0
2022	HB DENV 22/2161	1978-07-19	43	1	0					2022-05-15	1	0	1	0	1	1	1	0	0	1	0	0	0	0	0	0	0	0			1	2022-05-23	1			3	1	1				0	0	0	0	0	0	0	0
2022	HB DENV 22/388	1972-08-07	49	1	0					2022-02-10	1	1	1	1	0	0	0	0	0	0	0	0	0	0	0	0	0	0		2022-02-11			0					1							0			0
2022	HB DENV 22/981	1979-07-15	42	0						2022-03-30	1	1	1	1	1	1	1	0	0	1	0	0	0	0	0	0	0	0		2022-03-31			0					1							0			0
2022	HB DENV 22/2269	1987-01-31	35	0						2022-05-08	1	1	1	0	1	0	0	0	0	1	0	0	0	0	0	0	0	0			1	2022-05-18	0			3	1	1				0	0	0	0	0	0	0	0
2022	HB DENV 22/3379	1978-12-31	43	1	0					2022-11-15	0	1	1	0	0	1	1	0	0	0	0	0	0	0	0	0	0	0			0	2022-11-15	0					1							0			0
2022	HB DENV 22/1262	1991-08-01	30	1	1	1	0	0	1	2022-04-09	1	1	0	0	0	0	0	0	0	0	0	0	0	0	0	0	0	0	1	2022-04-09			0			1	1	1				0	0	0	0	0	0	0	0
2022	HB DENV 22/2712	1967-03-04	55	1	0					2022-06-07	1	1	1	0	0	0	0	0	0	0	0	0	0	0	0	0	0	0		2022-06-09			0					1							0			0
2022	HB DENV 22/2295	1978-08-28	43	0						2022-05-13	1	1	1	0	0	1	0	0	0	1	0	0	0	0	0	0	0	0	1	2022-05-16			0			2	1	1				0	0	0	0	0	0	0	0
2022	HB DENV 22/2235	1975-12-23	46	1	1	1	0	0	1	2022-05-15	0	1	1	0	0	1	0	0	0	0	0	1	0	0	0	0	0	0	1	2022-05-16			0			1	1	1				0	0	0	0	0	0	0	0
2022	HB DENV 22/58	1998-08-04	23	1	0					2022-01-09	0	0	0	0	0	1	0	0	0	0	0	0	0	0	0	0	0	0	0	2022-01-12			0					1					0	0	0	0	0	0	0
2022	HB DENV 22/2624	1981-11-12	40	1	0					2022-04-13	1	1	1	0	1	1	0	0	0	0	0	0	0	0	0	0	0	0			1	2022-04-15	1			3		1							0			0
2022	HB DENV 22/294	2001-08-05	20	1	0					2022-01-31	0	1	1	1	1	1	1	0	0	0	0	0	0	0	0	0	0	0	0	2022-02-04			0					1					0	0	0	0	0	0	0
2022	HB DENV 22/1198	1939-11-03	82	1	0					2022-03-13	0	1	1	0	0	0	1	0	0	0	0	0	0	0	0	0	0	0			0	2022-04-07	0					1							0			0
2022	HB DENV 22/72	1949-03-30	72	1	0					2021-12-26	1	1	1	0	0	1	0	0	0	0	0	0	0	0	0	0	0	0			1	2022-01-06	0			3	1	1				0	0	0	0	0	0	0	0
2022	HB DENV 22/122	1974-04-09	47	1	1	1				2022-01-15	1	0	1	0	0	1	0	1	0	0	0	0	0	0	0	0	0	0	1	2022-01-18			1			1	1	1				0	0	0	0	0	0	0	0
2022	HB DENV 22/1687	1989-05-29	32	0						2022-04-23	0	1	1	0	0	1	0	0	0	0	0	0	0	0	0	0	0	0		2022-04-25			0					1							0			0
2022	HB DENV 22/235	1994-08-29	27	1	0					2022-01-23	0	0	1	1	0	0	1	0	0	0	0	0	0	0	0	0	0	0	0	2022-01-28			0					1					0	0	0	0	0	0	0
2022	HB DENV 22/2113	1995-03-22	27	1	0					2022-04-27	0	1	0	0	0	1	0	0	0	0	0	0	0	0	0	0	0	0		2022-05-02			1					1							0			0
2022	HB DENV 22/2983	1986-02-03	36	1	0					2022-07-23	0	1	1	0	1	1	1	0	1	0	0	0	0	0	0	0	0	0		2022-07-27			0					1							0			0
2022	HB DENV 22/1419	1987-07-03	34	1	0					2022-04-19	0	0	1	0	1	0	0	0	0	0	0	0	0	0	0	0	0	0		2022-04-22		2022-04-22	0					1							0			0
2022	HB DENV 22/1763	1985-04-18	37	1	0					2022-04-20	0	1	1	1	0	0	0	0	0	0	0	0	0	0	0	0	0	0		2022-04-22			0					1							0			0
2022	HB DENV 22/966	1982-08-09	39	0						2022-03-29	0	0	1	0	0	0	0	0	0	0	0	0	0	0	0	0	0	0		2022-03-31			0					1							0			0
2022	HB DENV 22/2164	1997-11-12	24	1	0					2022-05-19	0	1	0	1	0	1	1	0	0	1	0	0	0	0	0	0	0	0			1	2022-05-19	1			3	2	1				1			0			1
2022	HB DENV 22/3083	1990-05-03	32	0						2022-08-09	0	1	1	0	0	1	0	0	0	0	0	0	0	0	0	0	0	0		2022-08-13			0					1							0			0
2022	HB DENV 22/1155	1984-11-20	37	1	0					2022-03-31	1	0	1	0	0	1	0	0	0	0	0	0	0	0	0	0	0	0	0	2022-04-02			0					1							0			0
2022	HB DENV 22/2572	1941-01-10	81	1	0					2022-04-19	0	0	1	0	0	0	0	0	0	0	0	1	0	0	0	0	0	0		2022-04-19			1					1							0			0
2022	HB DENV 22/3323	1974-05-26	48	1	0					2022-12-04	1	1	1	0	0	1	1	0	0	0	0	0	0	0	0	0	0	0	0	2022-12-06	1	2022-12-07	0			3	2	1				1			0			1
2022	HB DENV 22/2705	1979-10-12	42	1	0					2022-06-10	0	1	0	0	0	1	0	0	0	0	0	0	0	0	0	0	0	0		2022-06-10			0					1							0			0
2022	HB DENV 22/427	1952-04-15	69	1	0					2022-02-28	0	1	1	0	0	1	0	0	0	1	0	1	0	0	0	0	0	0	1	2022-03-01			0			2	2	1				1	0	0	0	0	1	0	0
2022	HB DENV 22/571	1995-01-09	27	1	0					2022-03-11	0	0	0	0	0	0	0	0	0	0	0	0	0	0	0	0	0	0			1	2022-03-15	1			3		1							0			0
2022	HB DENV 22/3390	1987-10-31	35	1	0					2022-12-11	0	1	1	0	1	0	0	1	0	0	0	0	0	0	0	0	0	0		2022-12-14			0					1							0			0
2022	HB DENV 22/1769	1995-06-05	26	1	1	1	1	0	3	2022-04-17	0	1	1	0	1	1	0	1	0	1	0	0	0	0	0	0	0	0	1	2022-04-22			0			1	1	1				0	0	0	0	0	0	0	0
2022	HB DENV 22/2457	1979-11-01	42	1	0					2022-05-27	0	1	1	0	0	1	1	0	0	0	0	0	0	0	0	0	0	0	0	2022-05-29			0					1							0			0
2022	HB DENV 22/2927	2003-10-17	18	1	0					2022-07-04	0	1	0	0	1	0	0	0	0	0	0	0	0	0	0	0	0	0		2022-07-04			0					1							0			0
2022	HB DENV 22/924	1995-11-22	26	1	1	1	1	0	3	2022-03-24	0	1	1	0	0	0	0	0	0	1	0	0	0	0	0	0	0	0	1	2022-03-25			0			1	1	1				0	0	0	0	0	0	0	0
2022	HB DENV 22/1948	1986-11-30	35	1	0					2022-04-26	0	1	1	0	0	1	0	0	0	0	0	0	0	0	0	0	0	0		2022-04-27			0					1							0			0
2022	HB DENV 22/2988	2003-02-13	19	1	0					2022-07-25	0	1	1	0	0	1	0	0	0	0	0	0	0	0	0	0	0	0		2022-07-26			0					1							0			0
2022	HB DENV 22/1794	1997-02-18	25	1	0					2022-04-20	0	1	1	0	0	0	0	0	1	1	0	0	0	0	0	0	0	0	1	2022-04-21			0			2	1	1				0	0	0	0	0	0	0	0
2022	HB DENV 22/454	2005-01-04	17	1	0					2022-03-09	0	1	0	0	0	1	0	0	0	0	0	0	0	0	0	0	0	0		2022-03-09			0					1							0	0		0
2022	HB DENV 22/2303	1986-12-12	35	0						2022-05-15	0	1	1	0	1	1	0	0	1	0	0	0	0	0	0	0	0	0	1	2022-05-20			0			2	1	1				0	0	0	0	0	0	0	0
2022	HB DENV 22/103	2002-03-20	20	1	0					2022-03-25	0	1	1	0	0	0	0	0	0	0	0	0	0	0	0	0	0	0		2022-03-25			0					1					0	0	0	0	0	0	0
2022	HB DENV 22/792	2002-03-20	19	1	0					2022-01-17	0	1	1	0	0	0	0	0	0	0	0	0	0	0	0	0	0	0	0	2022-01-18			0					1							0			0
2022	HB DENV 22/2800	2002-05-18	20	0						2022-06-21	0	1	1	0	0	1	0	0	0	0	0	0	0	0	0	0	0	0		2022-06-22			0					1							0			0
2022	HB DENV 22/2516	1942-03-02	80	1	1	1	0	0	1	2022-05-25	1	0	1	0	1	0	0	0	0	1	0	0	0	0	0	0	0	0	1	2022-05-27			0			1	1	1				0	0	0	0	0	0	0	0
2022	HB DENV 22/42	1978-09-03	43	1	0					2022-01-08	0	1	1	0	0	0	1	0	0	0	0	0	0	0	0	0	0	0	0	2022-01-08			0					1					0	0	0	0	0	0	0
2022	HB DENV 22/2213	1984-08-23	37	1	0					2022-05-23	0	0	1	0	1	1	0	1	0	0	0	0	0	0	0	0	0	0		2022-05-23			0					1							0			0
2022	HB DENV 22/152	1998-09-04	23	1	1	1				2022-01-19	0	1	1	0	1	1	1	0	0	0	0	0	0	0	0	0	0	0	1	2022-01-21			0			1	1	1				0	0	0	0	0	0	0	0
2022	HB DENV 22/780	2003-08-23	18	1	0					2022-03-24	0	1	1	0	1	0	0	1	0	0	0	0	0	0	0	0	0	0		2022-03-25			0					1							0			0
2022	HB DENV 22/951	1996-07-26	25	0						2022-03-20	0	1	1	1	1	1	1	1	0	1	0	0	0	0	0	0	0	0	1	2022-03-31	1	2022-03-31	1			2	2	1				1	0	0	0	0	0	1	0
2022	HB DENV 22/936	1987-04-13	34	1	0					2022-03-26	0	0	1	0	0	1	0	1	0	0	0	0	0	0	0	0	0	0	0	2022-03-27			0					1							0			0
2022	HB DENV 22/1983	1980-01-04	42	1	1	1	0	0	1	2022-04-24	0	0	0	0	0	1	0	0	0	0	0	0	0	0	0	0	0	0	1	2022-04-29			0			1	1	1				0	0	0	0	0	0	0	0
2022	HB DENV 22/3207	1997-07-08	25	1	0					2022-08-30	0	0	1	0	0	1	0	0	0	0	0	0	0	0	0	0	0	0		2022-08-31			0					1							0			0
2022	HB DENV 22/1241	1998-08-17	23	1	0					2022-04-05	0	0	1	1	0	1	0	0	0	0	0	0	0	0	0	0	0	0		2022-04-06			0					1							0			0
2022	HB DENV 22/1701	1988-04-11	34	0						2022-04-25	0	1	1	0	0	1	1	0	0	0	0	0	0	0	0	0	0	0		2022-04-25			0					1							0			0
2022	HB DENV 22/555	1983-02-28	39	1	0					2022-03-09	0	0	1	0	1	0	1	0	0	0	0	0	0	0	0	0	0	0			0	2022-03-22	0					1							0			0
2022	HB DENV 22/1227	1995-05-24	26	1	1	1	1	0	3	2022-04-07	0	1	1	0	1	1	1	0	1	1	0	0	0	0	0	0	0	0	1	2022-04-08			0			1	1	1				0	0	0	0	0	0	0	0
2022	HB DENV 22/1492	1991-08-09	30	1	1	1	1	0	3	2022-04-13	0	1	1	0	0	1	0	0	0	1	0	0	0	0	0	0	0	0	1	2022-04-14			0			1	1	1				0	0	0	0	0	0	0	0
2022	HB DENV 22/2693	1995-02-10	27	1	0					2022-06-08	0	0	1	0	0	0	0	0	0	0	0	0	0	0	0	0	0	0		2022-06-10			0					1							0			0
2022	HB DENV 22/2818	2004-11-18	17	0						2022-06-22	0	1	0	0	1	0	0	1	0	0	1	0	0	0	0	0	0	0		2022-06-22			0					1							0			0
2022	HB DENV 22/2255	1988-02-16	34	0						2022-05-12	0	1	1	0	1	0	1	0	0	1	0	0	0	0	0	0	0	0			1	2022-05-20	1			3	1	1				0	0	0	0	0	0	0	0
2022	HB DENV 22/1876	1994-05-03	27	1	0					2022-04-20	0	1	1	0	0	1	0	0	0	0	0	0	0	0	0	0	0	0		2022-04-20		2022-04-26	0					1							0			0
2022	HB DENV 22/1248	1965-08-05	56	1	1	1	0	0	1	2022-04-02	0	0	1	0	0	0	0	0	0	1	0	0	0	0	0	0	0	0	0	2022-04-07	1	2022-04-11	0			1	1	1				0	0	0	0	0	0	0	0
2022	HB DENV 22/645	2001-03-02	21	1	0					2022-03-12	0	1	1	0	0	1	0	0	0	0	0	0	0	0	0	0	0	0	0	2022-03-13			0					1							0			0
2022	HB DENV 22/1768	2005-06-28	16	1	1	1	0	0	1	2022-04-21	0	1	1	0	0	1	0	0	0	1	0	0	0	0	0	0	0	0	1	2022-04-22			0			1	1	1				0	0	0	0	0	0	0	0
2022	HB DENV 22/1081	2007-04-01	15	1	0					2022-04-05	0	0	1	0	0	1	0	1	0	0	0	0	0	0	0	0	0	0		2022-04-06			0					1							0			0
2022	HB DENV 22/939	2001-04-28	20	1	0					2022-03-21	0	1	1	0	0	1	0	0	0	0	0	0	0	0	0	0	0	0	0	2022-03-25			0					1							0			0
2022	HB DENV 22/2853	1994-07-26	27	0						2022-05-29	0	1	1	0	0	0	0	0	0	1	0	0	0	0	0	0	0	0	1	2022-05-31			0			2	1	1				0	0	0	0	0	0	0	0
2022	HB DENV 22/381	1992-05-03	29	1	0					2022-02-14	0	1	1	1	0	1	1	0	0	0	0	0	0	0	0	0	0	0	0	2022-02-15			0					1							0			0
2022	HB DENV 22/2171	1981-12-18	40	1	0					2022-05-19	0	0	1	0	1	0	0	0	0	0	0	0	0	0	0	0	0	0			0	2022-05-25	0					1							0			0
2022	HB DENV 22/2723	1947-03-27	75	0						2022-06-05	0	1	0	0	0	0	0	1	0	0	0	1	0	0	0	0	0	0				2022-06-08	0					1							0			0
2022	HB DENV 22/886	1981-07-20	40	1	0					2022-03-26	0	1	1	1	1	1	1	0	0	0	0	0	0	0	0	0	0	0			0	2022-04-01	0					1							0			0
2022	HB DENV 22/19	2001-12-06	20	0						2022-01-05	0	1	0	0	0	0	0	0	1	0	0	0	0	0	0	0	0	0	0	2022-01-07			0					1							0			0
2022	HB DENV 22/490	1979-09-13	42	1	1	1	1	0	3	2022-03-09	0	0	1	0	0	1	0	0	0	0	0	0	0	0	0	0	0	0	1	2022-03-10			0			1	1	1				0	0	0	0	0	0	0	0
2022	HB DENV 22/134	1986-12-19	35	1	0					2022-01-12	0	1	1	1	0	0	0	0	1	0	0	0	0	0	0	0	0	0	1	2022-01-16			0			2	1	1				0	0	0	0	0	0	0	0
2022	HB DENV 22/2377	1960-09-03	61	1	0					2022-02-23	0	0	1	1	0	1	0	0	0	0	0	0	0	0	0	0	0	0	0	2022-02-25			0					1							0			0
2022	HB DENV 22/2958	1957-10-13	64	1	0					2022-08-02	0	0	1	0	0	0	0	0	0	1	0	0	0	0	0	0	0	0			0	2022-08-02	0					1							0			0
2022	HB DENV 22/1361	1985-03-09	37	1	0					2022-04-08	0	1	1	0	0	1	0	1	0	0	0	0	0	0	0	0	0	0		2022-04-10			0					1							0			0
2022	HB DENV 22/1741	1962-10-24	59	1	1	1	1	0	3	2022-04-20	0	1	1	0	0	1	0	0	0	1	0	0	0	0	0	0	0	0		2022-04-23			0			1	1	1				0	0	0	0	0	0	0	0
2022	HB DENV 22/940	1985-07-18	36	1	0					2022-03-25	0	0	1	0	1	1	1	0	0	0	0	0	0	0	0	0	0	0		2022-03-25			0					1							0			0
2022	HB DENV 22/553	1982-03-09	40	1	1	1	0	0	1	2022-03-15	0	0	1	0	0	1	0	0	0	1	0	0	0	0	0	0	0	0	1	2022-03-16	0	2022-03-16	0			1	1	1				0	0	0	0	0	0	0	0
2022	HB DENV 22/2331	1986-12-05	35	1	1	1	0	0	1	2022-05-18	0	1	1	0	0	1	0	0	0	1	0	0	0	0	0	0	0	0	1	2022-05-21			0			1	1	1				0	0	0	0	0	0	0	0
2022	HB DENV 22/2957	1985-02-06	37	1	0					2022-07-31	0	0	1	0	0	1	1	0	1	0	0	0	0	0	0	0	0	0		2022-08-03			0					1							0			0
2022	HB DENV 22/2767	1972-09-22	49	1	0					2022-06-15	0	0	1	0	0	1	1	0	0	0	0	1	0	0	0	0	0	0		2022-06-17			0					1							0			0
2022	HB DENV 22/1877	1981-08-14	40	1	0					2022-04-27	0	1	1	0	0	1	0	0	0	0	0	0	0	0	0	0	0	0		2022-04-27			0					1							0			0
2022	HB DENV 22/2238	1995-12-28	26	1	0					2022-05-10	0	1	1	0	0	1	1	0	0	1	0	0	0	0	0	0	0	0	1	2022-05-20	1	2022-05-19	1			2	1	1				0	0	0	0	0	0	0	0
2022	HB DENV 22/438	1962-06-03	59	1	0					2022-02-28	0	0	1	0	0	1	0	0	0	1	0	0	0	0	0	0	0	0			0	2022-03-02	0					1							0	0	0	0
2022	HB DENV 22/3249	1983-04-19	39	1	0					2022-09-20	0	0	1	0	1	1	0	1	0	0	0	0	0	0	0	0	0	0		2022-09-21			0					1							0			0
2022	HB DENV 22/727	1952-02-02	70	1	1	1	0	0	1	2022-03-20	0	1	0	0	0	1	0	0	0	1	0	0	0	0	0	0	0	0	1	2022-03-21			0			1	1	1				0	0	0	0	0	0	0	0
2022	HB DENV 22/3027	1994-01-06	28	1	0					2022-08-07	1	0	1	1	0	1	0	0	0	0	0	0	0	0	0	0	0	0		2022-08-10			0					1							0			0
2022	HB DENV 22/2941	1979-10-15	42	1	0					2022-08-02	1	1	1	0	1	1	0	1	0	0	0	0	0	0	0	0	0	0					0					1							0			0
2022	HB DENV 22/3188	1980-04-23	42	1	0					2022-09-09	1	1	1	0	0	0	0	0	0	1	0	0	0	0	0	0	0	0		2022-09-11			0					1							0			0
2022	HB DENV 22/3198	1990-01-20	32	1	0					2022-08-31	1	1	1	0	0	0	0	0	0	0	0	0	0	0	0	0	0	0	0	2022-09-02	0	2022-09-08	0					1							0			0
2022	HB DENV 22/1739	1998-10-05	23	1	1	1	1	0	3	2022-04-20	1	1	1	0	1	1	0	1	0	1	0	0	0	0	0	0	0	0		2022-04-22			0			1	1	1				0	0	0	0	0	0	0	0
2022	HB DENV 22/521	2005-06-18	16	1	0					2022-03-07	1	1	1	0	0	1	0	0	0	0	0	0	0	0	0	0	0	0		2022-03-08			0					1							0			0
2022	HB DENV 22/3194	1991-04-02	31	1	0					2022-08-31	1	1	1	0	0	1	0	0	1	0	0	0	0	0	0	0	0	0		2022-09-01			0					1							0			0
2022	HB DENV 22/289	1990-05-23	31	1	0					2022-02-07	1	1	1	0	0	1	0	0	0	0	0	0	0	0	0	0	0	0		2022-02-08			0					1					0	0	0	0	0	0	0
2022	HB DENV 22/450	1986-10-16	35	1	0					2022-03-02	1	0	1	0	0	1	0	0	0	0	0	0	0	0	0	0	0	0		2022-03-06			0					1							0	0		0
2022	HB DENV 22/2995	1983-06-29	39	1	1	1	0	0	1	2022-07-23	1	0	1	0	0	1	1	0	0	1	0	1	0	0	0	0	0	0		2022-07-26			0			1		1							0			0
2022	HB DENV 22/2406	1964-03-17	57	1	0					2022-02-19	1	0	1	1	0	0	0	0	0	0	0	0	0	0	0	0	0	0		2022-02-22			0					1							0			0
2022	HB DENV 22/850	1980-08-16	41	1	0					2022-03-27	1	1	1	0	0	0	0	0	0	0	0	0	0	0	0	0	0	0	0	2022-03-28			0					1							0			0
2022	HB DENV 22/2047	1974-10-03	47	1	1	1	1	0	3	2022-05-03	1	1	1	0	0	0	0	0	0	0	0	0	0	0	0	0	0	0			1		0			1		1							0			0
2022	HB DENV 22/208	1991-11-21	30	1	0					2022-01-25	1	1	1	0	0	1	1	0	0	0	0	0	0	0	0	0	0	0	0	2022-01-26			0					1					0	0	0	0	0	0	0
2022	HB DENV 22/885	1970-01-06	52	1	0					2022-03-29	0	1	1	0	1	1	1	0	0	1	0	0	0	0	0	0	0	0	1	2022-03-30			0			2	1	1				0	0	0	0	0	0	0	0
2022	HB DENV 22/3126	1977-02-26	45	1	0					2022-10-06	0	0	1	0	0	0	0	0	0	0	0	0	0	0	0	0	0	0		2022-10-06			0					1							0			0
2022	HB DENV 22/37	1994-11-17	27	1	0					2022-01-03	1	0	0	0	0	1	0	0	0	0	0	0	0	0	0	0	0	0	0	2022-01-05			0					1					0	0	0	0	0	0	0
2022	HB DENV 22/532	1979-12-30	42	1	1	1	1	0	3	2022-03-06	0	1	1	0	0	1	0	0	0	1	0	0	0	0	0	0	0	0	1	2022-03-09			0			1	1	1				0	0	0	0	0	0	0	0
2022	HB DENV 22/1263	1980-01-08	42	1	0					2022-04-07	0	1	1	0	0	0	1	0	0	0	0	0	0	0	0	0	0	0		2022-04-08			0					1							0			0
2022	HB DENV 22/857	1975-06-29	46	1	0					2022-03-26	0	1	1	0	0	0	0	0	0	0	0	0	0	0	0	0	0	0	0	2022-03-27			0					1							0			0
2022	HB DENV 22/3007	1990-02-19	32	1	0					2022-08-06	0	0	1	0	0	1	0	0	0	1	0	0	0	0	0	0	0	0			0	2022-08-06	0					1							0			0
2022	HB DENV 22/3348	1975-05-19	47	1	0					2022-12-15	0	0	1	0	0	1	0	0	0	0	0	0	0	0	0	0	0	0		2022-12-18			0					1							0			0
2022	HB DENV 22/1806	1986-11-24	35	1	0					2022-04-14	0	1	1	0	0	1	0	0	0	1	0	0	0	0	0	0	0	0			0	2022-04-22	0					1							0			0
2022	HB DENV 22/3355	1981-12-30	40	0						2022-11-09	0	0	1	0	0	0	0	0	0	0	0	0	0	0	0	0	0	0			0	2022-11-16	0					1							0			0
2022	HB DENV 22/2682	1988-04-24	34	0						2022-05-23	0	0	1	0	0	0	0	0	0	0	0	0	0	0	0	0	0	0			1	2022-05-31	1			3	1	1				0	0	0	0	0	0	0	0
2022	HB DENV 22/90	1991-04-28	30	1	0					2022-01-07	0	1	1	1	0	0	0	0	0	0	0	0	0	0	0	0	0	0	0	2022-01-10			0					1					0	0	0	0	0	0	0
2022	HB DENV 22/2413	1995-10-01	26	1	0					2022-02-24	0	1	1	0	0	1	1	1	0	0	0	0	0	0	0	0	0	0	0	2022-02-28			0					1							0			0
2022	HB DENV 22/2668	1984-12-27	37	1	0					2022-06-02	0	0	1	0	0	0	0	0	0	0	0	0	0	0	0	0	0	0	0	2022-06-05			0					1							0			0
2022	HB DENV 22/1634	1971-05-12	50	1	0					2022-04-24	0	1	0	0	1	1	0	0	0	0	0	0	0	0	0	0	0	0		2022-04-24			0					1							0			0
2022	HB DENV 22/2799	1960-10-10	61	0						2022-06-13	0	1	0	0	0	0	0	0	1	1	0	0	0	0	0	0	0	0	1	2022-06-17			0			2	1	1				0	0	0	0	0	0	0	0
2022	HB DENV 22/2517	1989-09-26	32	1	0					2022-05-23	1	1	1	0	1	0	0	0	0	0	0	0	0	0	0	0	0	0	0	2022-05-26	0	2022-05-27	1					1							0			0
2022	HB DENV 22/2759	1976-12-08	45	1	0					2022-06-20	0	0	1	0	0	1	1	0	0	0	0	0	0	0	0	0	0	0		2022-06-21			0					1							0			0
2022	HB DENV 22/1976	1972-07-10	49	1	0					2022-04-27	0	1	1	0	1	1	0	0	0	0	0	0	0	0	0	0	0	0		2022-04-29			0					1							0			0
2022	HB DENV 22/1896	2004-01-05	18	0						2022-04-25	0	1	1	0	0	1	0	1	0	0	0	0	0	0	0	0	0	0		2022-04-26			0					1							0			0
2022	HB DENV 22/2807	1936-06-09	86	0						2022-06-13	1	0	1	0	0	1	0	0	0	0	0	1	0	0	0	0	0	0			1	2022-06-21	1			3	3	2				1	0	0	0	0	0	1	0
2022	HB DENV 22/1661	1959-06-24	62	0						2022-04-20	0	0	1	0	1	1	0	0	0	0	0	1	0	0	0	0	0	0	0	2022-04-25			1					1							0			0
2022	HB DENV 22/1776	1953-11-15	68	1	0					2022-04-17	0	1	0	0	0	0	0	1	0	0	0	0	0	0	0	0	0	0	0	2022-04-20	1	2022-04-20	1			3		1							0			0
2022	HB DENV 22/1256	1959-03-19	63	1	0					2022-04-01	1	0	1	0	0	0	0	0	0	0	0	0	0	0	0	0	0	0			1	2022-04-07	1			3		1							0			0
2022	HB DENV 22/249	1962-07-26	59	1	1	1				2022-01-28	1	1	1	0	1	1	1	0	1	0	0	0	0	0	0	0	0	0	1	2022-01-29			1			1	2	1				1	1	1	0	0	1	0	0
2022	HB DENV 22/2409	1994-06-13	27	1	0					2022-02-18	1	1	1	0	0	1	0	0	0	1	0	0	0	0	0	0	0	0	1	2022-02-21			0			2	1	1				0	0	0	0	0	0	0	0
2022	HB DENV 22/1502	1952-12-01	69	1	1	1	1	1	4	2022-04-11	1	1	1	0	0	1	1	0	0	0	0	1	0	0	0	0	0	0	0	2022-04-15		2022-04-18	0			1	1	1				0	0	0	0	0	0	0	0
2022	HB DENV 22/2297	1967-04-28	55	0						2022-05-16	1	1	1	0	0	1	0	0	0	0	0	1	0	0	0	0	0	0	1	2022-05-19			0			2	1	1				0	0	0	0	0	0	0	0
2022	HB DENV 22/2391	1934-05-14	87	1	0					2022-02-20	1	1	0	0	0	1	0	0	0	0	0	1	0	0	0	0	0	0	0	2022-02-25	0	2022-02-25	1					1							0			0
2022	HB DENV 22/2552	1958-08-05	63	1	1	1	1	0	3	2022-04-18	1	1	1	0	0	1	0	0	0	1	0	0	0	0	0	0	0	0	1	2022-04-20			0			1	1	1				0	0	0	0	0	0	0	0
2022	HB DENV 22/1379	1954-09-01	67	1	1	1	0	0	1	2022-04-10	1	0	1	0	0	0	0	0	0	1	0	0	0	0	0	0	0	0	1	2022-04-11			0			1	1	1				0	0	0	0	0	0	0	0
2022	HB DENV 22/2781	1973-10-28	48	1	0					2022-06-12	1	0	1	0	1	1	0	1	0	0	0	0	0	0	0	0	0	0					0					1							0			0
2022	HB DENV 22/335	1954-06-12	67	1	1	1	0	0	1	2022-02-18	1	1	1	0	0	1	0	0	0	0	0	0	0	0	0	0	0	0	1	2022-02-19			0			1	1	1				0	0	0	0	0	0	0	0
2022	HB DENV 22/1412	1955-10-11	66	1	0					2022-04-04	1	0	0	0	0	1	0	0	0	0	0	1	0	0	0	0	0	0				2022-04-10	1					1							0			0
2022	HB DENV 22/305	1940-09-26	81	1	0					2022-02-02	1	0	1	0	0	0	0	0	0	0	0	1	0	0	0	0	0	0	0	2022-02-08	0	2022-02-08	1					2					0	0	0	0	0	0	0
2022	HB DENV 22/2438	1951-11-16	70	1	0					2022-02-18	1	0	0	0	1	0	0	0	0	0	0	0	0	0	0	0	0	0	0	2022-02-25	0	2022-02-25	1					1							0			0
2022	HB DENV 22/2281	1972-02-23	50	0						2022-05-16	1	1	1	0	0	1	0	0	0	1	0	0	0	0	0	0	0	0	1	2022-05-18			0			2	1	1				0	0	0	0	0	0	0	0
2022	HB DENV 22/259	1975-07-29	46	1	0					2022-01-27	1	1	1	0	0	0	0	0	0	0	0	0	0	0	0	0	0	0	0	2022-01-28	0	2022-02-01	0					1					0	0	0	0	0	0	0
2022	HB DENV 22/2345	1943-08-11	78	1	0					2022-05-18	1	0	1	0	0	1	0	0	0	0	0	0	0	0	0	0	0	0	0	2022-05-21			0					1							0			0
2022	HB DENV 22/273	1966-02-28	55	1	0					2022-02-09	1	0	1	0	0	1	0	0	0	0	0	0	0	0	0	0	0	0		2022-02-10			0					1					0	0	0	0	0	0	0
2022	HB DENV 22/2539	1995-07-18	26	1	0					2022-05-24	1	0	0	0	1	0	0	0	0	0	0	0	0	0	0	0	0	0	0	2022-05-30	0	2022-05-30	1					1							0			0
2022	HB DENV 22/1403	1974-10-18	47	1	1	1	1	0	3	2022-04-09	1	1	1	0	0	1	0	0	0	0	0	0	0	0	0	0	0	0	1	2022-04-13	0	2022-04-13	1			1	1	1				0	0	0	0	0	0	0	0
2022	HB DENV 22/1313	1977-10-09	44	1	1	1	2	0		2022-04-11	1	1	1	0	0	0	1	0	0	0	0	0	0	0	0	0	0	0	1	2022-04-12			0			1	1	1				0	0	0	0	0	0	0	0
2022	HB DENV 22/2672	1949-12-27	72	1	0					2022-06-10	1	0	1	0	0	1	0	0	0	0	0	1	0	0	0	0	0	0			0	2022-06-14	1					2							0			0
2022	HB DENV 22/838	1950-11-04	71	1	0					2022-03-24	1	0	1	0	0	1	0	0	0	1	0	0	0	0	0	0	0	0			0	2022-03-24	0					1							0			0
2022	HB DENV 22/1434	1972-02-20	50	1	1	1	1	1	4	2022-04-12	1	1	1	0	0	0	0	0	0	1	0	0	0	0	0	0	0	0	1	2022-04-13			0			1	1	1				0	0	0	0	0	0	0	0
2022	HB DENV 22/1279	1949-07-13	72	0						2022-04-08	1	1	1	0	0	1	0	0	0	0	0	0	0	0	0	0	0	0		2022-04-08			0					1							0			0
2022	HB DENV 22/26	1982-03-11	39	1	0					2022-01-05	1	1	1	0	1	0	0	0	0	0	0	0	0	0	0	0	0	0	0	2022-01-05			0					1					0	0	0	0	0	0	0
2022	HB DENV 22/1179	1934-09-14	87	0						2022-03-23	0	0	1	0	0	1	0	0	0	0	0	0	0	0	0	0	0	0			1	2022-03-29	1			3		1							0			0
2022	HB DENV 22/750	1960-07-23	61	1	1	1	1	0	3	2022-03-17	0	0	0	0	0	1	1	0	0	0	0	0	0	0	0	0	0	0	1				0			1	1	1				0	0	0	0	0	0	0	0
2022	HB DENV 22/2461	1948-01-03	74	1	0					2022-05-24	0	1	0	0	0	0	0	0	0	0	0	0	0	0	0	0	0	0	1	2022-05-27			0			2	1	1				0	0	0	0	0	0	0	0
2022	HB DENV 22/2070	1953-03-30	69	0						2022-04-22	0	1	1	1	0	1	0	0	1	0	0	0	0	0	0	0	0	0	1	2022-05-02	1	2022-05-02	0			2	1	1				0	0	0	0	0	0	0	0
2022	HB DENV 22/1414	1949-01-22	73	1	1	1	1	0	3	2022-03-27	0	1	1	1	0	1	1	1	0	1	1	0	0	0	0	0	0	0			1	2022-04-12	1			1	2	1				1	0	0	1	0	0	0	0
2022	HB DENV 22/1398	1957-05-14	64	1	0					2022-03-28	0	1	1	0	1	0	1	1	1	0	0	0	0	0	0	0	0	0			1	2022-04-06	1			3	2	1				1	0	0	0	0	0	1	0
2022	HB DENV 22/179	1959-07-02	62	1	1	1				2022-01-22	0	0	1	0	0	1	0	0	0	1	0	0	0	0	0	0	0	0	0	2022-01-24	0	2022-01-27	0			1	1	1				0	0	0	0	0	0	0	0
2022	HB DENV 22/2210	1945-08-31	76	1	0					2022-05-20	0	0	0	0	1	0	0	1	0	1	0	0	0	0	0	0	0	0		2022-05-20			0					1							0			0
2022	HB DENV 22/1828	1963-03-17	59	1	1	1	1	0	3	2022-04-20	0	1	1	0	0	1	0	0	0	1	0	1	0	0	0	0	0	0	1	2022-04-20			0			1	1	1				0	0	0	0	0	0	0	0
2022	HB DENV 22/1639	1963-04-28	58	1	1	1	1	0	3	2022-04-22	0	1	0	0	1	0	0	0	0	1	0	0	0	0	0	0	0	0		2022-04-23			1			1	1	1				0	0	0	0	0	0	0	0
2022	HB DENV 22/346	1946-09-22	75	1	0					2022-02-11	0	0	0	0	0	1	0	0	0	1	0	1	0	0	0	0	0	0			0	2022-02-17	1					1							0			0
2022	HB DENV 22/2329	1944-04-23	78	1	1	1	0	0	1	2022-05-11	0	1	0	0	0	0	0	0	0	1	0	1	0	0	0	0	0	0					1			1		1							0			0
2022	HB DENV 22/3396	1957-07-25	65	1	0					2022-12-12	1	1	0	0	0	1	0	0	0	0	0	1	0	0	0	0	0	0	0	2022-12-20	0	2022-12-20	1					1							0			0
2022	HB DENV 22/1644	1976-05-08	45	1	1	1	0	0	1	2022-04-23	1	1	1	0	0	1	0	0	0	0	0	0	0	0	0	0	0	0	1	2022-04-24			0			1	1	1				0	0	0	0	0	0	0	0
2022	HB DENV 22/1027	1967-03-07	55	1	1	1	1	0	3	2022-04-04	1	1	1	0	0	0	0	0	0	1	0	0	0	0	0	0	0	0					1			1	1	1				0	0	0	0	0	0	0	0
2022	HB DENV 22/2855	1951-03-25	71	0						2022-06-05	0	0	1	1	1	0	0	1	0	0	0	1	0	0	0	0	0	0		2022-06-11			0					1							0			0
2022	HB DENV 22/331	1976-03-24	45	1	1	1	0	0	1	2022-02-17	1	0	1	0	1	1	0	0	0	0	0	0	0	0	0	0	0	0	1	2022-02-19			0			1	1	1				0	0	0	0	0	0	0	0
2022	HB DENV 22/795	1937-01-06	85	1	0					2022-03-13	1	1	0	0	1	0	0	1	0	0	0	1	0	0	0	0	0	0	0	2022-03-28	0	2022-03-28	1					1							0			0
2022	HB DENV 22/3080	2004-08-10	18	0						2022-08-13	1	0	1	0	0	1	0	0	0	0	0	0	0	0	0	0	0	0			0	2022-08-13	0					1							0			0
2022	HB DENV 22/272	1987-02-06	35	1	0					2022-02-09	0	1	1	0	0	0	0	0	0	0	0	0	0	0	0	0	0	0			0	2022-02-14	0					1					0	0	0	0	0	0	0
2022	HB DENV 22/2966	1956-01-17	66	1	0					2022-07-31	0	1	1	0	0	1	0	0	0	0	0	1	0	0	0	0	0	0					0					1							0			0
2022	HB DENV 22/1413	1976-12-13	45	1	0					2022-04-02	0	1	1	0	1	1	0	0	0	1	0	0	0	0	0	0	0	0			1	2022-04-10	1			3	2	1				1	0	0	0	0	0	1	0
2022	HB DENV 22/308	1942-01-05	80	1	0					2022-02-05	1	1	0	0	1	0	0	0	0	1	0	0	0	0	0	0	0	0	1	2022-02-08			0			2	1	1				0	0	0	0	0	0	0	0
2022	HB DENV 22/2454	2006-02-22	16	1	0					2022-05-26	1	1	1	0	0	1	0	0	0	0	0	0	0	0	0	0	0	0	0	2022-05-27			0					1							0			0
2022	HB DENV 22/2338	2000-09-27	21	1	0					2022-05-19	1	1	0	0	1	1	0	0	0	0	0	0	0	0	0	0	0	0		2022-05-20			0					1							0			0
2022	HB DENV 22/564	2005-10-28	16	1	1	1	1	0	3	2022-03-16	1	1	0	0	1	1	0	0	0	0	0	0	0	0	0	0	0	0	0	2022-03-17			0			1	1	1				0	0	0	0	0	0	0	0
2022	HB DENV 22/1253	1999-09-16	22	1	1	1	1	0	3	2022-04-05	1	1	1	1	1	1	1	0	0	1	0	0	0	0	0	0	0	0	1	2022-04-08			0			1	1	1				0	0	0	0	0	0	0	0
2022	HB DENV 22/2103	1937-09-22	84	1	0					2022-04-27	1	0	1	0	0	1	0	0	0	0	0	0	0	0	0	0	0	0		2022-05-02			0					1							0			0
2022	HB DENV 22/3189	1958-05-14	64	1	0					2022-09-15	1	0	1	1	0	1	0	0	0	0	0	0	0	0	0	0	0	0		2022-09-15			0					1							0			0
2022	HB DENV 22/3195	1958-03-13	64	1	0					2022-09-07	1	0	1	0	1	0	0	0	0	0	0	0	0	0	0	0	0	0		2022-09-08			0					1							0			0
2022	HB DENV 22/1753	1946-04-22	76	1	0					2022-04-22	0	0	1	1	0	1	1	0	0	0	0	0	0	0	0	0	0	0		2022-04-24			0					1							0			0
2022	HB DENV 22/2050	1984-10-20	37	1	0					2022-04-28	0	0	1	0	0	1	1	0	0	0	0	0	0	0	0	0	0	0		2022-04-29			0					1							0			0
2022	HB DENV 22/121	1992-04-17	29	1	1	1				2022-01-11	0	1	0	0	0	1	0	0	0	0	0	0	0	0	0	0	0	0	0	2022-01-19			0			1	1	1				0	0	0	0	0	0	0	0
2022	HB DENV 22/3233	1999-02-17	23	1	0					2022-09-19	0	1	1	0	0	0	0	0	0	0	0	0	0	0	0	0	0	0		2022-09-21			0					1							0			0
2022	HB DENV 22/2587	2001-02-23	21	1	1	1	0	0	1	2022-04-18	0	1	0	0	1	1	1	0	0	1	0	0	0	0	0	0	0	0	1	2022-04-21			0			1	1	1				0	0	0	0	0	0	0	0
2022	HB DENV 22/76	1989-08-02	32	0						2022-01-07	0	1	1	0	0	0	0	1	0	0	0	0	0	0	0	0	0	0	0	2022-01-10			0					1							0			0
2022	HB DENV 22/386	1994-07-10	27	1	0					2022-02-14	0	1	1	0	0	1	0	0	0	0	0	0	0	0	0	0	0	0		2022-02-15			0					1							0			0
2022	HB DENV 22/2806	1997-07-16	24	0						2022-06-19	0	1	1	0	0	1	1	0	0	0	0	0	0	0	0	0	0	0		2022-06-21			0					1							0			0
2022	HB DENV 22/3393	1999-02-16	23	1	0					2022-12-17	0	1	1	1	1	1	0	1	0	0	0	0	0	0	0	0	0	0		2022-12-20			0					1							0			0
2022	HB DENV 22/286	1996-01-04	26	1	0					2022-02-01	0	0	1	0	0	1	0	0	0	0	0	0	0	0	0	0	0	0	0	2022-02-04			0					1					0	0	0	0	0	0	0
2022	HB DENV 22/165	2004-11-12	17	1	0					2022-01-21	0	0	1	0	0	1	0	0	0	0	0	0	0	0	0	0	0	0			1	2022-01-27	0			3		1					0	0	0	0	0	0	0
2022	HB DENV 22/550	2002-08-26	19	0						2022-02-11	0	1	0	0	0	0	0	0	0	0	0	0	0	0	0	0	0	0			0	2022-02-21	1					2							0			0
2022	HB DENV 22/2101	1992-02-16	30	1	0					2022-05-02	0	0	1	0	0	1	0	0	0	0	0	0	0	0	0	0	0	0				2022-05-04	1					1							0			0
2022	HB DENV 22/794	1962-06-04	59	1	0					2022-03-24	1	1	0	0	0	0	0	1	0	1	0	0	0	0	0	0	0	0	0	2022-03-28	0	2022-03-28	1					2							0			0
2022	HB DENV 22/2348	1934-08-21	87	1	0					2022-05-05	1	1	0	0	0	0	0	0	0	1	0	0	0	0	0	0	0	0			0	2022-05-14	1					1							0			0
2022	HB DENV 22/592	1938-11-23	83	1	1	1	0	0	1	2022-03-13	1	0	0	0	0	1	0	0	0	0	0	1	0	0	0	0	0	0			1	2022-03-17	1			1	1	1				0	0	0	0	0	0	0	0
2022	HB DENV 22/1678	1941-01-15	81	0						2022-04-16	1	1	1	0	0	0	0	0	0	1	0	0	0	0	0	0	0	0				2022-04-23	1				3	2				1			0			1
2022	HB DENV 22/2825	1977-07-02	44	0						2022-06-07	1	1	1	0	0	1	1	0	0	0	0	0	0	0	0	0	0	0					0					1							0			0
2022	HB DENV 22/1367	1935-12-08	86	1	1	1	0	0	1	2022-04-08	1	1	0	0	0	0	0	0	0	1	0	0	0	0	0	0	0	0	1	2022-04-14			0			1	1	1				0	0	0	0	0	0	0	0
2022	HB DENV 22/3018	1994-06-21	28	1	0					2022-08-13	0	1	0	0	0	0	0	0	0	1	0	0	0	0	0	0	0	0	0	2022-08-18	0	2022-08-18	1					1							0			0
2022	HB DENV 22/3000	1996-03-23	26	1	0					2022-07-25	0	1	1	0	0	1	1	0	0	0	0	0	0	0	0	0	0	0		2022-07-27			0					1							0			0
2022	HB DENV 22/1045	1981-02-09	41	1	0					2022-04-05	1	1	0	0	1	0	0	0	0	0	0	0	0	0	0	0	0	0	0	2022-04-06			0					1							0			0
2022	HB DENV 22/439	1990-07-21	31	1	0					2022-03-01	1	0	0	0	0	0	0	0	1	0	0	0	0	0	0	0	0	0		2022-03-03			0					1							0	0	0	0
2022	HB DENV 22/1803	1984-12-20	37	1	0					2022-04-20	0	0	1	0	1	1	0	0	0	0	0	1	0	0	0	0	0	0	0	2022-04-21			0												0			0
2022	HB DENV 22/2582	1992-06-19	29	1	0					2022-04-17	0	1	0	0	1	0	0	0	0	0	0	0	0	0	0	0	0	0		2022-04-19			0					1							0			0
2022	HB DENV 22/1445	1994-03-30	28	1	1	1	0	0	1	2022-04-10	0	1	1	0	0	0	1	0	0	1	0	0	0	0	0	0	0	0	1	2022-04-13			0			1	1	1				0	0	0	0	0	0	0	0
2022	HB DENV 22/830	1990-07-03	31	1	0					2022-03-20	0	1	1	0	0	1	0	0	0	0	0	0	0	0	0	0	0	0	0	2022-03-25		2022-03-27	0					1							0			0
2022	HB DENV 22/604	1992-11-18	29	1	0					2022-03-13	0	0	1	0	0	1	0	0	0	0	0	0	0	0	0	0	0	0	0	2022-03-14			0					1							0			0
2022	HB DENV 22/1858	1990-09-14	31	1	0					2022-04-24	0	1	1	0	0	1	1	0	0	0	0	0	0	0	0	0	0	0		2022-04-26			0					1							0			0
2022	HB DENV 22/2393	2003-07-24	18	1	0					2022-02-22	0	0	1	0	0	1	0	0	0	0	0	0	0	0	0	0	0	0			0	2022-02-22	0					1							0			0
2022	HB DENV 22/1304	1986-04-20	35	1	1	1	0	0	1	2022-04-11	0	0	1	0	1	1	1	0	0	1	0	0	0	0	0	0	0	0		2022-04-12			0			1	1	1				0	0	0	0	0	0	0	0
2022	HB DENV 22/2185	2005-12-18	16	1	1	1	1	0	3	2022-05-24	0	0	1	0	0	1	0	0	0	1	0	0	0	0	0	0	0	0	0	2022-05-25	0	2022-05-25	0			1		1							0			0
2022	HB DENV 22/2928	1987-06-25	35	0						2022-06-29	1	1	1	0	0	0	0	1	1	0	0	0	0	0	0	0	0	0	0	2022-07-03	0	2022-07-04	1					1							0			0
2022	HB DENV 22/954	2000-06-15	21	0						2022-03-27	1	1	1	1	0	1	0	0	0	0	0	0	0	0	0	0	0	0	0	2022-03-30			0					1							0			0
2022	HB DENV 22/612	1995-04-19	26	1	0					2022-03-09	1	1	0	1	0	1	0	0	0	0	0	0	0	0	0	0	0	0		2022-03-15			0					1							0			0
2022	HB DENV 22/2981	1991-01-10	31	1	0					2022-07-20	1	1	1	0	0	1	0	0	0	1	0	0	0	0	0	0	0	0			0	2022-07-25	1					1							0			0
2022	HB DENV 22/220	2004-07-06	17	1	0					2022-01-31	1	0	1	0	0	1	0	0	0	0	0	0	0	0	0	0	0	0		2022-02-03			0					1					0	0	0	0	0	0	0
2022	HB DENV 22/1044	1985-10-12	36	1	0					2022-04-03	1	0	1	0	0	1	0	0	0	0	0	0	0	0	0	0	0	0		2022-04-05			0					1							0			0
2022	HB DENV 22/2062	2004-02-14	18	1	0					2022-04-23	1	1	1	0	0	0	0	0	0	0	0	0	0	0	0	0	0	0	0	2022-05-02	1	2022-05-02	0			3	1	1				0	0	0	0	0	0	0	0
2022	HB DENV 22/3093	1987-05-27	35	1	0					2022-10-09	0	0	0	0	0	1	0	0	0	0	0	0	0	0	0	0	0	0		2022-10-11			1					1							0			0
2022	HB DENV 22/1759	1991-04-22	30	1	0					2022-04-21	0	0	1	0	0	1	0	0	0	0	0	0	0	0	0	0	0	0		2022-04-22			0					1							0			0
2022	HB DENV 22/1793	1988-05-23	33	1	0					2022-04-19	0	0	0	1	0	0	0	0	0	0	0	1	0	0	0	0	0	0	0	2022-04-21			0					1							0			0
2022	HB DENV 22/3368	2005-01-15	17	1	0					2022-12-13	0	0	1	0	0	1	0	0	0	0	0	0	0	0	0	0	0	0					0					1							0			0
2022	HB DENV 22/997	1993-11-11	28	0						2022-03-30	0	1	1	0	1	1	0	1	0	0	0	0	0	0	0	0	0	0		2022-03-31			0					1							0			0
2022	HB DENV 22/2814	1991-03-15	31	0						2022-06-20	0	1	1	0	0	1	0	0	0	0	0	0	0	0	0	0	0	0		2022-06-23			0				2	1				1			0			1
2022	HB DENV 22/74	1940-06-12	81	1	0					2022-01-08	1	1	0	0	1	0	0	0	0	0	0	0	0	0	0	0	0	0			1	2022-01-14	1			3	2	1				1	0	1	0	1	1	1	0
2022	HB DENV 22/363	1996-03-03	25	1	0					2022-02-14	0	1	1	1	1	1	1	0	0	0	0	0	0	0	0	0	0	0		2022-02-15			0					1							0			0
2022	HB DENV 22/3095	1981-01-08	41	1	0					2022-10-07	0	0	1	0	0	1	0	0	0	0	0	0	0	0	0	0	0	0		2022-10-09			0					1							0			0
2022	HB DENV 22/832	1990-01-31	32	1	0					2022-03-24	0	0	1	0	0	1	1	0	0	0	0	0	0	0	0	0	0	0		2022-03-25			0					1							0			0
2022	HB DENV 22/2987	1984-10-26	37	1	0					2022-07-27	0	1	0	0	0	1	1	1	0	0	0	0	0	0	0	0	0	0		2022-07-28			0					1							0			0
2022	HB DENV 22/295	1992-08-05	29	1	0					2022-02-03	0	1	1	1	1	1	0	1	0	0	0	0	0	0	0	0	0	0	0	2022-02-07	0	2022-02-08	1					1					0	0	0	0	0	0	0
2022	HB DENV 22/291	1984-09-15	37	1	0					2022-02-06	0	0	1	0	1	1	0	0	0	1	0	0	0	0	0	0	0	0	1	2022-02-07			0			2	2	1				1	0	1	0	0	1	0	0
2022	HB DENV 22/2039	1984-02-22	38	1	0					2022-04-27	0	0	1	0	0	1	0	0	0	0	0	0	0	0	0	0	0	0	0	2022-04-29			0					1							0			0
2022	HB DENV 22/579	1965-10-25	56	1	1	1	1	0	3	2022-03-16	1	1	1	0	0	1	0	0	0	0	0	0	0	0	0	0	0	0		2022-03-16			0			1	1	1				0	0	0	0	0	0	0	0
2022	HB DENV 22/1835	1971-06-09	50	1	0					2022-04-18	1	0	1	0	1	0	0	1	0	0	0	1	0	0	0	0	0	0		2022-04-22			0					1							0			0
2022	HB DENV 22/2471	1962-01-20	60	1	0					2022-05-29	1	0	1	1	1	0	0	0	0	0	0	1	0	0	0	0	0	0	0	2022-05-29			0					1							0			0
2022	HB DENV 22/392	1974-09-27	47	1	1	1	0	0	1	2022-02-27	1	0	1	1	0	0	0	0	0	1	0	0	0	0	0	0	0	0	1	2022-03-02			0			1	1	1				0	0	0	0	0	0	0	0
2022	HB DENV 22/1915	2001-03-26	21	1	0					2022-04-24	1	0	1	0	0	0	0	0	0	0	0	0	0	0	0	0	0	0	0	2022-04-26			0					1							0			0
2022	HB DENV 22/2115	1956-05-18	65	1	0					2022-04-26	1	1	0	0	0	0	0	0	0	0	0	1	0	0	0	0	0	0	0	2022-05-01			0					1							0			0
2022	HB DENV 22/3209	1984-07-01	38	1	0					2022-08-21	1	0	0	0	1	1	0	0	0	1	0	0	0	0	0	0	0	0	0	2022-08-26			0					1							0			0
2022	HB DENV 22/1258	1987-06-04	34	1	0					2022-03-04	1	1	1	0	0	1	0	0	0	0	0	0	0	0	0	0	0	0		2022-04-07			0					1							0			0
2022	HB DENV 22/712	2000-09-24	21	1	0					2022-03-16	1	1	1	0	0	0	0	0	0	0	0	0	0	0	0	0	0	0		2022-03-17			0					1							0			0
2022	HB DENV 22/2691	1986-11-29	35	1	1	1	0	0	1	2022-05-28	1	1	1	0	0	1	1	0	0	0	0	0	0	0	0	0	0	0	1	2022-05-31			0			1	1	1				0	0	0	0	0	0	0	0
2022	HB DENV 22/2444	1965-07-07	56	1	0					2022-02-24	1	1	1	0	0	0	0	0	0	1	0	0	0	0	0	0	0	0	1	2022-02-26			0			2	1	1				0	0	0	0	0	0	0	0
2022	HB DENV 22/1941	1982-06-19	39	1	0					2022-04-25	1	0	1	0	0	1	0	0	0	0	0	0	0	0	0	0	0	0		2022-04-27			0					1							0			0
2022	HB DENV 22/898	1987-09-25	34	1	0					2022-03-28	1	0	0	1	1	0	0	1	0	0	0	0	0	0	0	0	0	0		2022-03-28			0					1							0			0
2022	HB DENV 22/30	1971-11-18	50	1	0					2022-01-09	1	1	1	0	0	1	0	0	0	0	0	0	0	0	0	0	0	0	0	2022-01-11			0					1					0	0	0	0	0	0	0
2022	HB DENV 22/2097	1977-08-19	44	1	1	1	1	1	4	2022-04-28	1	1	1	0	0	0	1	1	0	0	0	0	0	0	0	0	0	0			0	2022-05-04	0			1		1							0			0
2022	HB DENV 22/1669	1967-06-26	54	0						2022-04-21	0	1	0	0	0	0	0	0	0	0	0	0	0	0	0	0	0	0		2022-04-25			0					1							0			0
2022	HB DENV 22/2782	1952-11-22	69	1	0					2022-06-20	0	0	1	0	0	1	0	0	0	0	0	0	0	0	0	0	0	0		2022-06-22			0					1							0			0
2022	HB DENV 22/3286	1949-04-02	73	1	0					2022-11-12	0	0	1	1	0	1	0	0	0	0	0	0	0	0	0	0	0	0		2022-11-14			0					1							0			0
2022	HB DENV 22/962	2002-08-10	19	0						2022-03-31	0	1	1	0	0	1	0	0	0	1	0	0	0	0	0	0	0	0	1	2022-03-31			0			2	1	1				0	0	0	0	0	0	0	0
2022	HB DENV 22/114	1995-05-14	26	1	0					2022-01-17	0	1	1	0	0	1	0	0	0	0	0	0	0	0	0	0	0	0	0	2022-01-17			0					1					0	0	0	0	0	0	0
2022	HB DENV 22/1840	1997-11-05	24	1	0					2022-04-19	0	1	1	0	0	1	0	0	0	0	0	0	0	0	0	0	0	0		2022-04-22			0					1							0			0
2022	HB DENV 22/2695	1997-02-05	25	1	0					2022-05-28	0	1	1	0	0	0	0	0	0	0	0	0	0	0	0	0	0	0		2022-05-31			0					1							0			0
2022	HB DENV 22/1330	1994-10-26	27	1	0					2022-04-13	0	0	1	0	0	1	1	0	0	0	0	0	0	0	0	0	0	0		2022-04-13			0					1							0			0
2022	HB DENV 22/2842	1991-11-05	30	0						2022-06-09	0	1	1	0	0	1	0	1	0	0	0	0	0	0	0	0	0	0		2022-06-11			0					1							0			0
2022	HB DENV 22/3379	1998-07-22	24	1	0					2022-12-10	0	0	0	0	1	1	1	1	0	0	0	0	0	0	0	0	0	0					0					1							0			0
2022	HB DENV 22/3178	1975-08-24	47	1	0					2022-09-06	0	0	1	1	0	0	0	0	0	0	0	0	0	0	0	0	0	0	0	2022-09-10	0	2022-09-15	0					1							0			0
2022	HB DENV 22/877	2002-03-13	20	1	1	1	1	0	3	2022-03-29	0	1	1	0	0	0	0	1	0	0	0	0	0	0	0	0	0	0	1	2022-03-30			0			1	1	1				0	0	0	0	0	0	0	0
2022	HB DENV 22/1200	1958-08-07	63	1	0					2022-04-03	0	0	1	0	0	1	0	0	0	0	0	1	0	0	0	0	0	0	0	2022-04-06			0					1							0			0
2022	HB DENV 22/468	1973-10-26	48	1	0					2022-03-03	0	1	1	0	1	1	1	1	0	0	0	0	0	0	0	0	0	0	0	2022-03-08	1	2022-03-13	1			3	1	1				0	0	0	0	0	0	0	0
2022	HB DENV 22/15	1983-04-16	38	0						2022-01-12	0	1	1	0	0	1	0	0	0	0	0	0	0	0	0	0	0	0	0	2022-01-14			0					1							0			0
2022	HB DENV 22/2187	2004-06-11	17	1	0					2022-05-23	1	0	1	0	0	0	0	1	0	0	0	0	0	0	0	0	0	0	0	2022-05-24			0					1							0			0
2022	HB DENV 22/2827	1992-11-17	29	0						2022-05-29	1	1	1	0	0	1	0	0	0	0	0	0	0	0	0	0	0	0		2022-06-08			0					1							0			0
2022	HB DENV 22/2049	1958-07-17	63	1	0					2022-04-19	0	1	0	0	0	0	0	1	0	0	0	1	0	0	0	0	0	0	0	2022-04-27	0	2022-04-27	1					2							0			0
2022	HB DENV 22/1388	1950-06-30	71	1	1	1	0	0	1	2022-04-08	0	1	1	0	0	1	0	0	0	1	0	0	0	0	0	0	0	0	1	2022-04-10			0			1	1	1				0	0	0	0	0	0	0	0
2022	HB DENV 22/1731	1970-01-09	52	1	0					2022-04-17	0	0	1	0	0	0	0	0	0	1	0	0	0	0	0	0	0	0					1					1							0			0
2022	HB DENV 22/2237	1958-11-20	63	1	1	1	1	0	3	2022-05-13	0	1	0	0	0	0	0	0	0	1	0	1	0	0	0	0	0	0			0	2022-05-18	1			1	3	2				1			0			1
2022	HB DENV 22/2561	1969-06-19	52	1	0					2022-04-19	0	0	1	0	0	1	0	0	0	0	0	0	0	0	0	0	0	0		2022-04-20			0					1							0			0
2022	HB DENV 22/385	1964-07-12	57	1	0					2022-02-04	0	0	1	0	0	1	1	0	0	1	0	0	0	0	0	0	0	0		2022-02-07			0					1							0			0
2022	HB DENV 22/2241	1961-07-15	60	1	1	1	0	0	1	2022-05-12	0	1	1	1	1	1	0	0	0	1	0	0	0	0	0	0	0	0	1	2022-05-16			0			1	1	1				0	0	0	0	0	0	0	0
2022	HB DENV 22/923	1962-10-16	59	1	1	1	1	0	3	2022-03-23	0	1	1	1	0	1	0	0	0	1	0	0	0	0	0	0	0	0	1	2022-03-25			0			1	1	1				0	0	0	0	0	0	0	0
2022	HB DENV 22/991	1965-11-25	56	0						2022-03-27	0	1	1	0	0	0	0	0	0	1	0	0	0	0	0	0	0	0	1	2022-03-30			1			2	1	1				0	0	0	0	0	0	0	0
2022	HB DENV 22/2432	1952-04-26	69	1	1	1	0	0	1	2022-02-25	0	1	1	0	0	1	0	0	0	1	0	0	0	0	0	0	0	0	1	2022-02-28			0			1	1	1				0	0	0	0	0	0	0	0
2022	HB DENV 22/842	1959-09-11	62	1	0					2022-03-17	0	0	1	0	0	1	0	0	0	1	0	0	0	0	0	0	0	0	0	2022-03-24			0					1							0			0
2022	HB DENV 22/2342	1940-09-02	81	1	1	1	1	0	3	2022-05-12	0	1	1	0	0	1	0	0	0	1	0	0	0	0	0	0	0	0	1	2022-05-20			0			1		1							0			0
2022	HB DENV 22/2448	1964-05-03	57	1	0					2022-02-15	1	0	1	1	0	1	1	0	0	0	0	0	0	0	0	0	0	0		2022-02-23			0					1							0			0
2022	HB DENV 22/330	1979-05-13	42	1	1	1	1	0	3	2022-02-19	0	1	1	1	1	1	0	0	0	0	0	0	0	0	0	0	0	0	1	2022-02-20			0			1	1	1				0	0	0	0	0	0	0	0
2022	HB DENV 22/907	1958-11-16	63	1	0					2022-03-23	1	1	1	0	0	1	0	0	0	0	0	0	0	0	0	0	0	0	0	2022-03-28	0	2022-03-30	0					1							0			0
2022	HB DENV 22/628	1968-07-20	53	1	0					2022-03-13	1	1	0	0	0	1	0	0	0	0	0	0	0	0	0	0	0	0	0	2022-03-14			0					1							0			0
2022	HB DENV 22/2650	1960-02-17	62	1	1	1	0	0	1	2022-05-28	1	0	1	0	0	1	0	0	1	1	0	0	0	0	0	0	0	0	1	2022-05-31			0			1	1	1				0	0	0	0	0	0	0	0
2022	HB DENV 22/1096	1971-10-05	50	1	0					2022-03-28	1	0	1	1	0	1	0	0	0	0	0	0	0	0	0	0	0	0	0	2022-04-04	1	2022-04-04	1			3	3	2				0	0	0	0	0	0	0	0
2022	HB DENV 22/1299	1961-12-26	60	1	0					2022-04-05	1	1	1	1	0	1	0	0	0	0	0	1	0	0	0	0	0	0	0	2022-04-06		2022-04-12	0					1							0			0
2022	HB DENV 22/3228	1979-03-06	43	1	1	1	0	0	1	2022-09-01	1	1	0	0	1	1	0	0	0	1	0	0	0	0	0	0	0	0	1	2022-09-04			0			1	1	1				0	0	0	0	0	0	0	0
2022	HB DENV 22/2098	1957-03-31	65	1	0					2022-05-01	1	1	1	0	0	0	0	0	0	1	0	0	0	0	0	0	0	0	1	2022-05-02	1	2022-05-09	0			2	1	1				0	0	0	0	0	0	0	0
2022	HB DENV 22/2002	1983-08-18	38	1	0					2022-04-26	1	0	1	0	0	1	0	0	0	0	0	0	0	0	0	0	0	0		2022-04-30			0					1							0			0
2022	HB DENV 22/2043	1989-12-05	32	1	1	1	0	0	1	2022-05-02	0	1	1	0	0	1	0	0	0	0	0	0	0	0	0	0	0	0	1	2022-05-02			0			1	1	1				0	0	0	0	0	0	0	0
2022	HB DENV 22/154	1994-03-15	27	1	0					2022-01-16	0	1	1	0	0	1	0	0	0	0	0	0	0	0	0	0	0	0	0	2022-01-19			0					1					0	0	0	0	0	0	0
2022	HB DENV 22/2777	1972-07-13	49	1	0					2022-06-16	0	1	1	0	0	1	0	0	0	0	0	0	0	0	0	0	0	0					0					1							0			0
2022	HB DENV 22/2683	2029-12-29	92	0						2022-05-25	0	0	0	0	0	0	0	0	0	0	0	0	0	0	0	0	0	0			1	2022-06-02	1			3	1	1				0	0	0	0	0	0	0	0
2022	HB DENV 22/2937	2007-06-28	15	1	0					2022-06-30	0	1	1	0	1	1	0	1	0	0	0	0	0	0	0	0	0	0		2022-07-03			0					1							0			0
2022	HB DENV 22/1856	1983-02-24	39	1	0					2022-04-22	0	0	1	0	0	1	0	0	0	0	0	0	0	0	0	0	0	0	0	2022-04-26			0					1							0			0
2022	HB DENV 22/1761	1954-02-02	68	1	1	1	0	0	1	2022-04-19	0	1	1	0	0	1	0	0	0	1	0	0	0	0	0	0	0	0	1	2022-04-22			0			1	1	1				0	0	0	0	0	0	0	0
2022	HB DENV 22/1972	1955-10-10	66	1	1	1	1	0	3	2022-04-28	0	1	1	0	0	1	0	1	0	0	0	0	0	0	0	0	0	0	1	2022-04-29			0			1	1	1				0	0	0	0	0	0	0	0
2022	HB DENV 22/1751	1967-04-26	54	1	1	1	1	0	3	2022-04-21	1	1	1	0	1	0	0	0	0	0	0	0	0	0	0	0	0	0	1	2022-04-23			0			1	1	1				0	0	0	0	0	0	0	0
2022	HB DENV 22/1034	1971-06-01	50	1	1	1	1	1	4	2022-04-01	1	0	1	0	0	1	0	0	0	1	0	0	0	0	0	0	0	0	1	2022-04-04			0			1	1	1				0	0	0	0	0	0	0	0
2022	HB DENV 22/2823	1960-08-12	61	0						2022-06-01	0	1	1	0	0	1	0	0	0	0	0	0	0	0	0	0	0	0		2022-06-02			0					1							0			0
2022	HB DENV 22/2251	1970-09-24	51	0						2022-05-14	0	0	1	1	0	1	0	0	0	1	0	0	0	0	0	0	0	0	1	2022-05-16			0			2	1	1				0	0	0	0	0	0	0	0
2022	HB DENV 22/1068	1973-11-11	48	1	1	1	0	0	1	2022-03-31	0	1	1	0	1	0	0	0	0	1	0	0	0	0	0	0	0	0				2022-04-06	0			1	1	1				0	0	0	0	0	0	0	0
2022	HB DENV 22/1718	1957-04-01	65	1	0					2022-04-24	0	0	1	0	0	1	0	0	0	0	0	0	0	0	0	0	0	0		2022-04-25			0					1							0			0
2022	HB DENV 22/1457	1970-10-10	51	1	1	1	1	0	3	2022-04-11	0	1	1	0	0	1	0	0	0	1	0	0	0	0	0	0	0	0	1	2022-04-13			0			1	1	1				0	0	0	0	0	0	0	0
2022	HB DENV 22/1120	1972-12-07	49	1	0					2022-03-24	0	0	1	0	0	1	0	0	0	1	0	0	0	0	0	0	0	0	0	2022-03-27	0	2022-03-27	1				2	1				1			0			1
2022	HB DENV 22/36	1972-01-28	49	0						2022-01-03	0	0	1	0	0	1	0	0	0	0	0	0	0	0	0	0	0	0	0	2022-01-05			0					1							0			0
2022	HB DENV 22/2857	1971-07-16	50	0						2022-06-05	0	0	1	0	0	1	0	0	0	0	0	0	0	0	0	0	0	0			0	2022-06-07	0					1							0			0
2022	HB DENV 22/1680	1961-08-01	60	0						2022-04-24	0	1	1	0	1	1	0	0	0	1	0	0	0	0	0	0	0	0	1	2022-04-24			0			2	1	1				0	0	0	0	0	0	0	0
2022	HB DENV 22/3407	1993-05-02	29	1	0					2022-12-13	1	1	1	0	0	1	0	0	0	1	0	0	0	0	0	0	0	0		2022-12-16			0					1							0			0
2022	HB DENV 22/3299	1957-01-26	65	1	0					2022-11-25	0	1	1	0	1	1	1	0	0	0	0	1	0	0	0	0	0	0		2022-11-27			0					1							0			0
2022	HB DENV 22/3202	1971-01-16	51	1	0					2022-08-24	1	1	1	0	0	1	0	0	0	0	0	0	0	0	0	0	0	0		2022-08-27			0					1							0			0
2022	HB DENV 22/1497	1961-09-17	60	1	1	1	1	0	3	2022-04-14	1	1	1	0	0	1	0	0	0	1	0	0	0	0	0	0	0	0	1	2022-04-15			0			1	1	1				0	0	0	0	0	0	0	0
2022	HB DENV 22/3078	1965-12-07	56	0						2022-08-09	1	1	1	0	0	1	1	0	0	0	0	0	0	0	0	0	0	0					0					1							0			0
2022	HB DENV 22/3337	1976-11-08	46	1	0					2022-12-02	0	0	1	0	0	1	0	0	0	0	0	0	0	0	0	0	0	0		2022-12-03			0					1							0			0
2022	HB DENV 22/829	1977-07-06	44	1	0					2022-03-20	1	1	0	0	0	0	0	0	0	0	0	0	0	0	0	0	0	0		2022-03-23			0					1							0			0
2022	HB DENV 22/1328	1960-06-01	61	1	1	1	1	1	4	2022-04-11	0	0	1	1	0	1	1	0	0	0	0	0	0	0	0	0	0	0	1	2022-04-12			0			1	1	1				0	0	0	0	0	0	0	0
2022	HB DENV 22/1494	1978-08-09	43	1	0					2022-04-11	1	1	1	0	1	1	0	0	0	1	0	0	0	0	0	0	0	0	1	2022-04-14			0			2	1	1				0	0	0	0	0	0	0	0
2022	HB DENV 22/1400	1933-05-05	88	1	0					2022-04-02	0	1	0	0	0	0	0	0	0	1	0	0	0	0	0	0	0	0			1	2022-04-07	1			3		1							0			0
2022	HB DENV 22/1953	1973-04-17	49	1	1	1	0	0	1	2022-04-23	1	0	1	0	1	1	0	0	0	1	0	0	0	0	0	0	0	0			1	2022-04-28	0			1		1							0			0
2022	HB DENV 22/196	1973-07-31	48	1	0					2022-01-21	0	1	1	0	0	0	0	0	0	0	0	0	0	0	0	0	0	0	0	2022-01-24			0					1					0	0	0	0	0	0	0
2022	HB DENV 22/976	1965-01-10	57	0						2022-03-27	0	1	1	0	0	1	0	1	0	1	0	0	0	0	0	0	0	0	0	2022-03-30			0					1							0			0
2022	HB DENV 22/442	1969-08-18	52	1	1	1	0	0	1	2022-03-06	0	1	1	1	1	1	0	0	0	1	0	0	0	0	0	0	0	0	1	2022-03-07			0			1	1	1				0	0	0	0	0	0	0	0
2022	HB DENV 22/995	1955-06-14	66	0						2022-03-29	0	0	0	0	0	0	0	0	0	1	0	1	0	0	0	0	0	0	0	2022-03-30	1	2022-03-31	1			3	2	1				1			0			1
2022	HB DENV 22/1819	1967-01-28	55	1	0					2022-04-14	0	0	1	0	0	1	0	0	0	0	0	0	0	0	0	0	0	0		2022-04-20			0					1							0			0
2022	HB DENV 22/3386	1985-07-22	37	1	0					2022-12-17	0	0	1	0	1	1	0	0	0	0	0	0	0	0	0	0	0	0		2022-12-19			0					1							0			0
2022	HB DENV 22/3030	1974-08-10	47	1	0					2022-08-05	1	1	1	0	0	0	0	0	0	0	0	0	0	0	0	0	0	0	1	2022-08-07			0			2	1	1				0	0	0	0	0	0	0	0
2022	HB DENV 22/731	1940-01-18	82	1	1	1	1	1	4	2022-03-19	0	1	1	0	0	0	0	1	1	1	0	0	0	0	0	0	0	0	1	2022-03-21	0	2022-03-21	0			1	1	1				0	0	0	0	0	0	0	0
2022	HB DENV 22/2785	1935-09-05	86	1	0					2022-06-23	0	1	1	0	0	1	0	0	0	1	0	0	0	0	0	0	0	0		2022-06-23			0					1							0			0
2022	HB DENV 22/621	1957-11-15	64	1	0					2022-03-10	0	1	1	0	0	0	0	0	0	0	0	1	0	0	0	0	0	0			1	2022-03-15	0			3		1							0			0
2022	HB DENV 22/1224	1959-03-12	63	1	1	1	1	0	3	2022-04-06	0	0	1	0	0	1	0	0	0	1	0	0	0	0	0	0	0	0		2022-04-07			0			1	1	1				0	0	0	0	0	0	0	0
2022	HB DENV 22/1376	1962-07-09	59	1	0					2022-04-09	0	0	0	0	1	1	0	0	0	1	0	0	0	0	0	0	0	0		2022-04-10			0					1							0			0
2022	HB DENV 22/3072	1986-12-15	35	0						2022-08-14	0	0	1	0	0	1	1	0	0	0	0	0	0	0	0	0	0	0		2022-08-17			0					1							0			0
2022	HB DENV 22/1728	1988-11-08	33	1	0					2022-04-22	0	1	1	0	0	1	1	0	0	0	0	0	0	0	0	0	0	0		2022-04-25			0					1							0			0
2022	HB DENV 22/1387	1995-10-30	26	1	0					2022-04-07	1	0	1	0	0	0	0	0	0	0	0	0	0	0	0	0	0	0		2022-04-11			0					1							0			0
2022	HB DENV 22/2820	1991-02-01	31	0						2022-06-03	0	0	1	0	1	0	0	0	0	0	0	0	0	0	0	0	0	0	0	2022-06-08			0					1							0			0
2022	HB DENV 22/1114	1976-02-13	46	1	0					2022-03-31	0	1	1	0	1	1	0	1	1	1	0	0	0	0	0	0	0	0	0	2022-04-03			0					1							0			0
2022	HB DENV 22/699	1977-04-03	44	1	1	1	0	0	1	2022-03-19	0	1	1	0	0	0	0	0	0	0	0	0	0	0	0	0	0	0	1	2022-03-22			0			1	1	1				0	0	0	0	0	0	0	0
2022	HB DENV 22/1980	1968-10-27	53	1	0					2022-04-26	0	1	1	0	0	1	0	0	0	0	0	0	0	0	0	0	0	0		2022-04-30			0					1							0			0
2022	HB DENV 22/233	1984-06-28	37	1	0					2022-01-28	0	1	1	0	0	1	0	0	0	0	0	0	0	0	0	0	0	0	0	2022-01-29			0					1					0	0	0	0	0	0	0
2022	HB DENV 22/522	1981-11-04	40	1	1	1	0	0	1	2022-03-11	0	0	1	0	0	1	0	0	0	0	0	0	0	0	0	0	0	0	1	2022-03-11			0			1	1	1				0	0	0	0	0	0	0	0
2022	HB DENV 22/2233	1982-11-22	39	1	0					2022-05-17	0	0	1	0	0	1	1	0	0	0	0	0	0	0	0	0	0	0		2022-05-18			0					1							0			0
2022	HB DENV 22/2721	1984-12-22	37	1	0					2022-06-12	0	0	1	0	0	1	0	0	0	0	0	0	0	0	0	0	0	0		2022-06-13			0					1							0			0
2022	HB DENV 22/683	1947-01-17	75	1	1	1	1	0	3	2022-03-19	1	1	1	0	0	1	1	0	1	1	0	0	0	0	0	0	0	0	1	2022-03-23			1			1	1	1				0	0	0	0	0	0	0	0
2022	HB DENV 22/725	1951-12-17	70	1	0					2022-03-14	0	1	0	1	1	1	0	1	1	0	0	0	0	0	0	0	0	0	0	2022-03-21	0	2022-03-21	1					1							0			0
2022	HB DENV 22/1407	1953-06-15	68	1	0					2022-04-07	0	0	0	0	0	0	0	1	0	0	0	1	0	0	0	0	0	0					1					2							0			0
2022	HB DENV 22/2198	1984-07-23	37	1	0					2022-05-22	0	1	1	0	1	0	0	1	0	1	0	0	0	0	0	0	0	0	1	2022-05-25			0			2	1	1				0	0	0	0	0	0	0	0
2022	HB DENV 22/3392	1996-09-10	26	1	0					2022-12-10	0	1	0	0	0	0	0	0	0	0	0	0	0	0	0	0	0	0					0					1							0			0
2022	HB DENV 22/29	1979-03-30	42	1	0					2022-01-01	1	1	1	0	1	1	1	0	0	0	0	0	0	0	0	0	0	0	0	2022-01-06			0					1					0	0	0	0	0	0	0
2022	HB DENV 22/1540	1986-10-24	35	1	1	1	0	0	1	2022-04-14	1	1	1	0	0	1	0	0	0	1	0	0	0	0	0	0	0	0	1	2022-04-17			0			1	1	1				0	0	0	0	0	0	0	0
2022	HB DENV 22/2936	1979-07-24	42	1	0					2022-07-04	1	0	1	0	0	1	0	0	1	0	0	0	0	0	0	0	0	0		2022-07-07			0					1							0			0
2022	HB DENV 22/1749	1982-01-16	40	1	0					2022-04-19	1	0	0	0	0	0	0	0	0	0	0	0	0	0	0	0	0	0			0	2022-05-19	0												0			0
2022	HB DENV 22/1106	1987-05-08	34	1	1	1	1	0	3	2022-04-01	1	0	1	0	0	1	0	0	0	0	0	0	0	0	0	0	0	0	1	2022-04-01	0	2022-04-01	0			1	1	1				0	0	0	0	0	0	0	0
2022	HB DENV 22/406	1989-01-30	33	1	0					2022-03-02	0	0	0	0	1	0	0	0	0	0	0	0	0	0	0	0	0	0		2022-03-03			0					1							0	0	0	0
2022	HB DENV 22/150	1984-03-09	37	1	1	1				2022-01-19	0	1	1	0	0	1	0	0	0	0	0	0	0	0	0	0	0	0	0	2022-01-22			0			1	1	1				0	0	0	0	0	0	0	0
2022	HB DENV 22/730	1982-01-02	40	1	1	1	0	0	1	2022-03-16	0	1	0	0	0	1	1	0	0	0	0	0	0	0	0	0	0	0	1	2022-03-19			0			1	1	1				0	0	0	0	0	0	0	0
2022	HB DENV 22/1955	1985-07-27	36	1	0					2022-04-21	0	0	0	0	1	0	0	1	0	0	0	0	0	0	0	0	0	0				2022-04-27	0					1							0			0
2022	HB DENV 22/3405	1980-04-15	42	1	0					2022-12-13	0	0	1	1	1	0	0	0	0	0	0	0	0	0	0	0	0	0		2022-12-16			0					1							0			0
2022	HB DENV 22/992	1988-07-12	33	0						2022-03-29	0	1	1	0	0	0	0	0	0	0	0	0	0	0	0	0	0	0	0	2022-03-30			0					1							0			0
2022	HB DENV 22/1633	1992-04-04	30	1	1	1	0	0	1	2022-04-21	0	1	1	0	0	1	0	0	0	1	0	0	0	0	0	0	0	0	1	2022-04-24			0			1	1	1				0	0	0	0	0	0	0	0
2022	HB DENV 22/2989	1981-04-01	41	1	0					2022-07-25	0	0	1	0	0	1	0	1	0	0	0	0	0	0	0	0	0	0		2022-07-26			0					1							0			0
2022	HB DENV 22/2324	1981-06-05	40	1	1	1	0	0	1	2022-05-15	0	1	1	0	1	1	0	0	1	1	0	0	0	0	0	0	0	0	1	2022-05-18			1			1	1	1				0	0	0	0	0	0	0	0
2022	HB DENV 22/787	1995-05-30	26	1	1	1	1	0	3	2022-03-22	0	1	1	0	0	1	0	0	0	0	0	0	0	0	0	0	0	0	1	2022-03-25			0			1	1	1				0	0	0	0	0	0	0	0
2022	HB DENV 22/1261	1999-05-18	22	1	1	1	0	0	1	2022-04-07	0	1	1	0	0	1	1	0	0	1	0	0	0	0	0	0	0	0	1	2022-04-08			0			1	1	1				0	0	0	0	0	0	0	0
2022	HB DENV 22/2192	1986-12-17	35	1	1	1	0	0	1	2022-05-23	0	1	1	0	0	1	0	0	0	1	0	0	0	0	0	0	0	0				2022-05-23	0			1		1							0			0
2022	HB DENV 22/3359	1980-07-11	42	1	0					2022-11-28	0	0	0	0	1	1	0	1	0	0	0	0	0	0	0	0	0	0		2022-12-01			0					1							0			0
2022	HB DENV 22/2885	1985-05-23	37	0						2022-05-28	0	0	1	1	1	1	1	0	0	1	0	0	0	0	0	0	0	0		2022-05-31			0					1							0			0
2022	HB DENV 22/2644	1981-10-21	40	1	0					2022-06-07	1	0	0	0	1	1	0	1	0	0	0	0	0	0	0	0	0	0		2022-06-07			0					1							0			0
2022	HB DENV 22/1521	1987-02-16	35	1	0					2022-04-10	1	1	1	0	0	1	0	0	0	0	0	0	0	0	0	0	0	0			1	2022-04-15	1			3		1							0			0
2022	HB DENV 22/2440	2004-01-13	18	1	0					2022-02-22	1	1	1	0	0	1	0	0	0	0	0	0	0	0	0	0	0	0		2022-02-24			0					1							0			0
2022	HB DENV 22/230	2001-06-12	20	1	1	1				2022-02-02	1	1	1	0	0	1	0	1	0	0	0	0	0	0	0	0	0	0	1	2022-02-02			0			1	2	1				1	0	1	0	0	0	0	0
2022	HB DENV 22/492	1962-03-27	59	1	0					2022-03-08	1	1	1	0	0	1	0	0	0	0	0	0	0	0	0	0	0	0		2022-03-10			0					1							0			0
2022	HB DENV 22/2433	1956-09-06	65	1	0					2022-02-21	0	0	0	0	0	1	0	0	0	1	0	1	0	0	0	0	0	0	0	2022-02-25	0	2022-02-25	0					1							0			0
2022	HB DENV 22/69	1992-11-13	29	1	0					2022-01-04	1	1	1	0	1	1	0	0	0	0	0	0	0	0	0	0	0	0	0	2022-01-05			0					1					0	0	0	0	0	0	0
2022	HB DENV 22/2652	1994-02-13	28	1	0					2022-05-30	1	1	0	1	0	1	0	0	0	0	0	0	0	0	0	0	0	0		2022-06-02			0					1							0			0
2022	HB DENV 22/2003	1988-05-14	33	1	0					2022-04-30	1	1	1	0	0	1	0	0	0	1	0	1	0	0	0	0	0	0		2022-05-02			1					1							0			0
2022	HB DENV 22/891	1985-08-31	36	1	0					2022-03-28	0	1	1	0	0	1	0	0	0	0	0	0	0	0	0	0	0	0	1	2022-03-29			0			2	1	1				0	0	0	0	0	0	0	0
2022	HB DENV 22/1830	1978-01-25	44	1	0					2022-04-17	0	1	1	0	0	1	0	0	0	0	0	0	0	0	0	0	0	0		2022-04-22			0					1							0			0
2022	HB DENV 22/1539	1992-08-03	29	1	0					2022-04-13	0	0	1	0	0	1	0	0	0	0	0	0	0	0	0	0	0	0					0					1							0			0
2022	HB DENV 22/2822	1986-08-05	35	0						2022-06-07	0	1	1	0	0	1	0	0	0	0	0	0	0	0	0	0	0	0				2022-06-08	0					1							0			0
2022	HB DENV 22/1290	1997-02-23	25	1	1	1	0	0	1	2022-04-08	0	0	1	0	1	0	0	1	0	0	0	0	0	0	0	0	0	0		2022-04-08			0			1	1	1				0	0	0	0	0	0	0	0
2022	HB DENV 22/2616	1969-07-30	52	1	0					2022-04-19	0	0	1	0	0	1	0	0	0	1	0	0	0	0	0	0	0	0		2022-04-19			1					1							0			0
2022	HB DENV 22/3109	1991-12-06	30	1	0					2022-01-02	0	1	1	0	0	1	0	0	0	1	0	0	0	0	0	0	0	0	0	2022-01-03			0					1							0			0
2022	HB DENV 22/662	1952-07-15	69	1	1	1	0	0	1	2022-03-13	1	0	1	1	0	1	0	0	1	1	1	0	0	0	0	0	0	0			1	2022-03-18	1			1	1	1				0	0	0	0	0	0	0	0
2022	HB DENV 22/1690	1973-06-22	48	0						2022-04-21	0	1	1	0	0	0	1	0	1	0	0	1	0	0	0	0	0	0		2022-04-25			0					1							0			0
2022	HB DENV 22/3317	1980-11-19	42	1	0					2022-11-25	1	1	1	1	0	0	0	0	0	0	0	0	0	0	0	0	0	0		2022-11-27			0					1							0			0
2022	HB DENV 22/1783	1969-05-12	52	0						2022-04-18	1	1	0	0	0	0	0	0	0	0	0	0	0	0	0	0	0	0	1	2022-04-21	1	2022-04-21	1			2	1	1				0	0	0	0	0	0	0	0
2022	HB DENV 22/3332	1991-03-03	31	1	0					2022-12-05	0	0	1	0	0	1	0	0	0	0	0	0	0	0	0	0	0	0					0					1							0			0
2022	HB DENV 22/2710	1972-01-11	50	1	0					2022-06-08	1	1	1	0	0	0	0	0	0	0	0	0	0	0	0	0	0	0		2022-06-08			0					1							0			0
2022	HB DENV 22/2266	1971-07-03	50	0						2022-05-17	1	0	1	0	0	1	0	0	0	0	0	0	0	0	0	0	0	0	0	2022-05-17			0					1							0			0
2022	HB DENV 22/1082	1951-01-01	71	1	0					2022-04-05	0	1	1	0	0	0	0	0	0	0	0	1	0	0	0	0	0	0		2022-04-06			1					1							0			0
2022	HB DENV 22/1951	1980-05-01	41	1	0					2022-04-26	1	1	1	1	0	1	0	0	0	0	0	0	0	0	0	0	0	0	0	2022-04-27			0					1							0			0
2022	HB DENV 22/1695	1978-12-06	43	0						2022-04-23	0	0	1	0	0	1	0	1	1	0	0	0	0	0	0	0	0	0		2022-04-25			0					1							0			0
2022	HB DENV 22/3318	1977-02-11	45	1	0					2022-11-24	0	1	0	0	1	1	0	0	0	0	0	0	0	0	0	0	0	0		2022-11-27			0					1							0			0
2022	HB DENV 22/1889	1989-11-10	32	1	0					2022-04-25	0	0	1	0	0	0	0	0	0	0	0	0	0	0	0	0	0	0		2022-04-26			0					1							0			0
2022	HB DENV 22/664	1960-03-28	61	1	0					2022-03-17	0	0	1	0	0	0	1	1	0	0	0	0	0	0	0	0	0	0		2022-03-18		2022-03-23	0					1							0			0
2022	HB DENV 22/856	1958-11-05	63	1	1	1	0	0	1	2022-03-25	0	0	1	1	0	1	0	0	0	0	0	0	0	0	0	0	0	0	1	2022-03-26			0			1	1	1				0	0	0	0	0	0	0	0
2022	HB DENV 22/2191	1951-11-06	70	1	0					2022-05-16	0	0	1	0	0	1	0	0	0	1	0	1	0	0	0	0	0	0			1	2022-05-22	1			3	3	1							0			0
2022	HB DENV 22/2920	1974-09-11	47	1	0					2022-07-04	1	1	1	0	0	1	0	0	0	0	0	0	0	0	0	0	0	0		2022-07-06			0					1							0			0
2022	HB DENV 22/2687	1981-05-13	41	1	0					2022-06-03	1	1	1	1	0	1	0	0	0	0	0	0	0	0	0	0	0	0		2022-06-09			0					1							0			0
2022	HB DENV 22/493	2001-11-19	20	1	0					2022-03-07	0	1	1	0	0	0	0	0	0	0	0	0	0	0	0	0	0	0		2022-03-10			0					1							0			0
2022	HB DENV 22/3187	1981-07-17	41	1	0					2022-09-15	0	0	1	1	1	1	0	0	0	0	0	0	0	0	0	0	0	0		2022-09-16			0					1							0			0
2022	HB DENV 22/3041	1997-04-01	25	1	0					2022-08-14	0	1	1	1	0	0	0	0	0	0	0	0	0	0	0	0	0	0		2022-08-18			0					1							0			0
2022	HB DENV 22/1033	1991-08-28	30	1	0					2022-04-05	1	0	1	0	0	1	0	0	0	0	0	0	0	0	0	0	0	0	1	2022-04-05			0			2	1	1				0	0	0	0	0	0	0	0
2022	HB DENV 22/2638	1991-08-28	30	1	1	1	1	0	3	2022-04-17	1	1	1	0	1	1	0	0	0	1	0	0	0	0	0	0	0	0	1	2022-04-19			0			1	1	1				0	0	0	0	0	0	0	0
2022	HB DENV 22/2358	2002-10-05	19	1	0					2022-05-19	1	1	1	0	1	0	0	0	0	0	0	0	0	0	0	0	0	0		2022-05-20			0				2	1				1			0			1
2022	HB DENV 22/519	1988-01-29	34	1	1	1	1	0	3	2022-03-05	1	1	1	0	0	0	0	1	0	1	0	0	0	0	0	0	0	0	1	2022-03-08			0			1	1	1				0	0	0	0	0	0	0	0
2022	HB DENV 22/874	1986-06-30	35	1	0					2022-03-30	1	1	1	1	0	1	0	0	0	0	0	0	0	0	0	0	0	0		2022-03-30			0					1							0			0
2022	HB DENV 22/2383	2000-08-29	21	1	0					2022-02-22	1	1	0	0	0	0	0	0	1	0	0	0	0	0	0	0	0	0		2022-02-23			0					1							0			0
2022	HB DENV 22/1867	1996-05-27	25	1	0					2022-04-20	1	0	1	1	0	1	0	0	0	0	0	0	0	0	0	0	0	0		2022-04-23			0					1							0			0
2022	HB DENV 22/2667	1947-07-13	74	1	0					2022-05-29	0	0	1	0	0	0	0	0	0	0	0	1	0	0	0	0	0	0		2022-06-01			0					1							0			0
2022	HB DENV 22/2872	1983-12-19	38	0						2022-06-08	1	1	1	0	0	1	0	1	0	0	0	0	0	0	0	0	0	0	0	2022-06-09			0					1							0			0
2022	HB DENV 22/2738	1984-11-29	37	1	0					2022-06-19	1	1	1	0	0	1	0	0	0	0	0	0	0	0	0	0	0	0		2022-06-21			0					1							0			0
2022	HB DENV 22/2078	1991-01-30	31	1	0					2022-05-01	1	1	1	0	0	1	1	1	1	1	0	0	0	0	0	0	0	0					1					1							0			0
2022	HB DENV 22/772	1956-02-11	66	1	0					2022-03-15	0	0	1	1	0	1	1	0	0	0	0	0	0	0	0	0	0	0			0	2022-03-22	0					1							0			0
2022	HB DENV 22/723	1946-07-28	75	1	1	1	0	0	1	2022-03-15	1	1	0	0	0	0	0	0	1	1	0	0	0	0	0	0	0	0	1	2022-03-20			1			1	2	1				1	0	0	0	0	0	1	0
2022	HB DENV 22/696	1956-02-16	66	1	0					2022-03-16	0	0	1	0	0	1	0	0	0	0	0	0	0	0	0	0	0	0		2022-03-21	1	2022-03-21	1			3		1							0			0
2022	HB DENV 22/1826	1983-06-07	38	1	1	1	1	1	4	2022-04-19	1	1	0	0	0	0	0	0	0	0	0	0	0	0	0	0	0	0		2022-04-20			0			1	1	1				0	0	0	0	0	0	0	0
2022	HB DENV 22/432	1975-11-15	46	1	1	1	1	0	3	2022-03-03	1	0	1	0	0	1	0	0	0	1	0	0	0	0	0	0	0	0	1	2022-03-03			0			1	1	1				0	0	0	0	0	0	0	0
2022	HB DENV 22/2083	1992-12-02	29	1	0					2022-04-30	1	1	1	0	0	0	0	0	0	0	0	0	0	0	0	0	0	0	0	2022-05-01			0					1							0			0
2022	HB DENV 22/198	1947-09-01	74	1	0					2022-01-25	0	1	1	1	1	1	0	0	0	0	0	0	0	0	0	0	0	0	0	2022-01-27			0					1					0	0	0	0	0	0	0
2022	HB DENV 22/139	1964-05-08	57	1	1	1				2022-01-17	0	1	1	0	1	0	0	1	1	0	0	1	0	0	0	0	0	0		2022-01-20			0			1	1	1				0	0	0	0	0	0	0	0
2022	HB DENV 22/1104	1955-12-08	66	1	0					2022-04-03	0	0	1	0	0	1	0	0	0	0	0	0	0	0	0	0	0	0	0	2022-04-03	1	2022-04-03	0			3		1							0			0
2022	HB DENV 22/64	1955-09-10	66	1	0					2022-01-09	0	0	1	1	0	1	1	0	0	0	0	0	0	0	0	0	0	0	0	2022-01-12			0					1					0	0	0	0	0	0	0
2022	HB DENV 22/2765	1969-01-11	53	1	1	1	2	0		2022-06-15	1	0	0	0	0	1	1	0	0	0	0	0	0	0	0	0	0	0					0			1		1							0			0
2022	HB DENV 22/2222	1967-05-05	55	1	0					2022-05-22	1	0	1	0	0	0	0	0	0	0	0	0	0	0	0	0	0	0		2022-05-25			0					1							0			0
2022	HB DENV 22/2717	1995-07-28	26	1	0					2022-05-28	1	1	1	0	0	1	0	0	0	1	0	0	0	0	0	0	0	0	1	2022-06-01			0			2	1	1				0	0	0	0	0	0	0	0
2022	HB DENV 22/2513	1951-11-01	70	1	0					2022-05-28	0	0	1	0	0	0	0	0	0	0	0	0	0	0	0	0	0	0	0	2022-05-30			0					1							0			0
2022	HB DENV 22/2971	1982-09-13	39	0						2022-07-16	1	0	0	0	1	0	0	0	0	0	0	0	0	0	0	0	0	0	0	2022-07-27	0	2022-07-27	1					1							0			0
2022	HB DENV 22/2482	1972-07-03	49	1	0					2022-05-27	1	1	0	0	0	1	0	0	0	0	0	0	0	0	0	0	0	0	0	2022-05-29			0					1							0			0
2022	HB DENV 22/3344	1985-04-04	37	1	0					2022-12-07	1	0	1	1	0	0	0	0	0	0	0	0	0	0	0	0	0	0		2022-12-08			0					1							0			0
2022	HB DENV 22/3103	1984-06-16	38	1	0					2022-09-30	1	1	1	1	0	1	0	0	0	0	0	0	0	0	0	0	0	0		2022-10-04			0					1							0			0
2022	HB DENV 22/3023	1976-07-20	46	1	0					2022-08-20	1	0	1	0	0	0	0	0	0	0	0	0	0	0	0	0	0	0		2022-08-24			0					1							0			0
2022	HB DENV 22/844	1983-05-02	38	1	0					2022-03-15	1	1	0	0	0	1	0	0	1	0	0	0	0	0	0	0	0	0			1	2022-03-25	1			3	2	1				1	0	0	0	0	0	1	0
2022	HB DENV 22/1557	1981-06-23	40	1	0					2022-04-10	0	1	1	0	1	1	1	1	0	1	0	0	0	0	0	0	0	0	1	2022-04-18	1	2022-04-15	1			2	3	1				1			0			1
2022	HB DENV 22/766	1975-04-13	46	1	1	1	0	0	1	2022-03-21	0	1	1	0	1	0	0	1	0	0	0	0	0	0	0	0	0	0	1	2022-03-23			0			1	1	1				0	0	0	0	0	0	0	0
2022	HB DENV 22/1098	1974-07-20	47	1	0					2022-03-30	0	1	1	0	1	1	0	1	1	1	0	0	0	0	0	0	0	0				2022-04-04	1					1							0			0
2022	HB DENV 22/1206	1995-09-21	26	1	0					2022-04-10	0	0	0	0	0	1	0	1	0	0	0	0	0	0	0	0	0	0		2022-04-10			0					1							0			0
2022	HB DENV 22/1978	1976-04-10	46	1	1	1	0	0	1	2022-04-27	0	1	1	0	0	1	0	0	0	1	0	0	0	0	0	0	0	0	1	2022-05-01			0			1	1	1				0	0	0	0	0	0	0	0
2022	HB DENV 22/57	1952-02-23	69	1	0					2022-01-03	1	1	1	0	0	1	0	0	0	0	0	0	0	0	0	0	0	0	0	2022-01-06			0					1					0	0	0	0	0	0	0
2022	HB DENV 22/2341	1938-05-20	83	1	1	1	0	0	1	2022-05-18	1	1	0	0	0	0	0	0	0	0	0	0	0	0	0	0	0	0	1	2022-05-21			0			1	1	1				0	0	0	0	0	0	0	0
2022	HB DENV 22/243	1970-03-18	51	1	0					2022-01-23	1	0	1	0	0	0	0	0	0	0	0	0	0	0	0	0	0	0	0	2022-01-28	0	2022-01-28	0					1					0	0	0	0	0	0	0
2022	HB DENV 22/1679	1976-09-07	45	0						2022-04-20	1	1	0	0	0	0	0	0	0	0	0	0	0	0	0	0	0	0	0	2022-04-25			1					1							0			0
2022	HB DENV 22/1201	1979-06-22	42	1	1	1	1	0	3	2022-04-04	0	0	1	0	0	1	1	0	0	0	0	0	0	0	0	0	0	0		2022-04-07			0			1	1	1				0	0	0	0	0	0	0	0
2022	HB DENV 22/3294	1976-01-03	46	1	0					2022-11-25	1	0	1	0	0	1	1	0	0	0	0	0	0	0	0	0	0	0		2022-11-26			0					1							0			0
2022	HB DENV 22/2337	1955-04-26	67	1	0					2022-05-08	1	1	0	0	0	1	0	0	0	0	0	0	0	0	0	0	0	0			1	2022-05-15	1			3	1	1				0	0	0	0	0	0	0	0
2022	HB DENV 22/3017	1967-03-04	55	1	0					2022-08-09	1	0	1	0	0	1	0	0	0	0	0	0	0	0	0	0	0	0			0	2022-08-09	0					1							0			0
2022	HB DENV 22/1507	1998-01-21	24	1	1	1	1	0	3	2022-04-11	1	1	1	0	0	1	0	0	0	0	0	0	0	0	0	0	0	0	1	2022-04-14			0			1	1	1				0	0	0	0	0	0	0	0
2022	HB DENV 22/1698	1970-08-01	51	0						2022-04-25	0	0	0	0	0	0	0	0	0	0	0	0	0	0	0	0	0	0	0	2022-04-26			0					1							0			0
2022	HB DENV 22/2506	1957-10-24	64	1	0					2022-05-26	0	0	1	0	0	1	0	0	0	0	0	0	0	0	0	0	0	0	0	2022-05-27			0					1							0			0
2022	HB DENV 22/2870	1989-07-20	32	0						2022-06-01	0	0	1	1	0	1	1	0	0	0	0	0	0	0	0	0	0	0					0					1							0			0
2022	HB DENV 22/2430	1985-06-11	36	1	1	1	0	0	1	2022-02-27	1	0	0	0	0	0	0	0	0	0	0	0	0	0	0	0	0	0	1	2022-02-28			0			1	2	1				1	0	0	0	0	0	1	0
2022	HB DENV 22/2991	1988-05-19	34	1	0					2022-08-02	1	1	1	0	0	1	0	0	0	0	0	0	0	0	0	0	0	0					0					1							0			0
2022	HB DENV 22/1442	1955-09-04	66	1	1	1	1	0	3	2022-04-12	1	0	1	0	0	1	1	0	0	0	0	0	0	0	0	0	0	0	0	2022-04-13			0			1	1	1				0	0	0	0	0	0	0	0
2022	HB DENV 22/1035	1969-05-14	52	1	1	1	0	0	1	2022-03-28	1	1	1	0	0	0	0	0	0	1	0	1	0	0	0	0	0	0	1	2022-04-04			0			1	1	1				0	0	0	0	0	0	0	0
2022	HB DENV 22/904	2005-10-07	16	1	1	1	1	0	3	2022-03-23	0	1	1	0	0	1	0	0	0	1	0	0	0	0	0	0	0	0	1	2022-03-28			0			1	1	1				0	0	0	0	0	0	0	0
2022	HB DENV 22/71	2003-04-22	18	1	0					2022-01-04	0	1	1	0	0	1	0	0	0	0	0	0	0	0	0	0	0	0	0	2022-01-04			0					1					0	0	0	0	0	0	0
2022	HB DENV 22/611	1981-01-14	41	1	0					2022-03-12	1	1	1	0	0	0	0	0	0	1	0	0	0	0	0	0	0	0	1	2022-03-16	1	2022-03-16	0			2	1	1				0	0	0	0	0	0	0	0
2022	HB DENV 22/1829	1974-04-05	48	1	0					2022-04-18	1	1	1	0	0	0	0	0	0	0	0	0	0	0	0	0	0	0	0	2022-04-21			0					1							0			0
2022	HB DENV 22/542	1953-05-03	68	1	0					2022-03-09	1	0	0	0	0	0	0	1	0	0	0	0	0	0	0	0	0	0	1	2022-03-10			0			2	1	1				0	0	0	0	0	0	0	0
2022	HB DENV 22/760	2003-02-14	19	1	1	1	0	0	1	2022-03-21	1	0	0	0	0	1	0	0	0	0	0	0	0	0	0	0	0	0	1	2022-03-23			1			1	1	1				0	0	0	0	0	0	0	0
2022	HB DENV 22/2809	1991-06-03	31	0						2022-06-09	1	0	1	0	0	1	0	0	0	0	0	0	0	0	0	0	0	0	0	2022-06-09			0					1							0			0
2022	HB DENV 22/2505	1949-11-26	72	1	0					2022-05-25	1	1	1	0	0	0	0	0	0	0	0	0	0	0	0	0	0	0	0	2022-05-26			1					1							0			0
2022	HB DENV 22/1920	1978-05-04	43	1	0					2022-04-26	0	1	1	0	0	1	1	0	0	0	0	0	0	0	0	0	0	0		2022-04-27			0					1							0			0
2022	HB DENV 22/1432	1972-05-19	49	1	0					2022-04-06	0	0	1	0	1	1	0	0	0	0	0	0	0	0	0	0	0	0		2022-04-13			0					1							0			0
2022	HB DENV 22/271	1978-10-11	43	1	1	1				2022-02-05	0	0	1	0	0	1	0	0	0	1	0	0	0	0	0	0	0	0	1	2022-02-07			0			1	2	1				1	0	1	0	0	0	1	0
2022	HB DENV 22/339	1977-06-17	44	1	1	1	1	0	3	2022-02-13	0	1	1	0	1	1	0	0	1	0	0	0	0	0	0	0	0	0	1	2022-02-15			0			1	1	1				0	0	0	0	0	0	0	0
2022	HB DENV 22/1323	1977-06-28	44	1	1	1	0	0	1	2022-03-09	0	0	1	0	0	1	0	0	0	1	0	0	0	0	0	0	0	0	1	2022-04-12			0			1	1	1				0	0	0	0	0	0	0	0
2022	HB DENV 22/2364	1965-08-10	56	1	0					2022-05-12	0	0	0	0	0	1	0	1	0	0	0	1	0	0	0	0	0	0			0	2022-05-15	1					1							0			0
2022	HB DENV 22/1392	1982-07-17	39	1	0					2022-04-09	0	0	0	0	1	1	0	1	0	0	0	0	0	0	0	0	0	0		2022-04-10			0					1							0			0
2022	HB DENV 22/50	1983-11-14	38	1	0					2022-01-13	0	0	0	0	0	1	0	0	0	0	0	1	0	0	0	0	0	0	0	2022-01-14			0					1					0	0	0	0	0	0	0
2022	HB DENV 22/2215	1974-05-23	47	1	0					2022-05-22	0	1	1	0	0	1	1	0	0	1	0	0	0	0	0	0	0	0	1	2022-05-24			0			2	1	1				0	0	0	0	0	0	0	0
2022	HB DENV 22/527	1974-10-03	47	1	0					2022-03-06	0	0	1	0	1	0	0	1	0	0	0	1	0	0	0	0	0	0	1	2022-03-09			0			2	1	1				0	0	0	0	0	0	0	0
2022	HB DENV 22/680	1980-12-10	41	1	1	1	1	0	3	2022-03-21	0	0	1	0	0	1	0	0	0	1	0	0	0	0	0	0	0	0	1	2022-03-21	0	2022-03-21	0			1	1	1				0	0	0	0	0	0	0	0
2022	HB DENV 22/2898	1956-02-26	66	0						2022-06-09	0	0	1	0	0	1	1	0	1	0	0	0	0	0	0	0	0	0	1	2022-06-12			0			2	1	1				0	0	0	0	0	0	0	0
2022	HB DENV 22/859	1972-01-13	50	1	1	1	1	0	3	2022-03-26	0	1	1	0	0	0	0	0	0	1	0	1	0	0	0	0	0	0		2022-03-29			0			1	1	1				0	0	0	0	0	0	0	0
2022	HB DENV 22/312	1977-04-27	44	1	0					2022-02-15	1	0	1	1	0	0	1	0	0	0	0	0	0	0	0	0	0	0		2022-02-17			0					1							0			0
2022	HB DENV 22/2298	1975-09-20	46	0						2022-05-18	1	1	1	0	0	1	0	0	0	0	0	0	0	0	0	0	0	0	1	2022-05-18			0			2	1	1				0	0	0	0	0	0	0	0
2022	HB DENV 22/2236	1971-08-27	50	1	0					2022-05-13	0	1	0	0	1	0	0	1	0	0	0	0	0	0	0	0	0	0			1	2022-05-18	1			3		1							0			0
2022	HB DENV 22/205	1974-05-18	47	0						2022-01-26	1	1	1	0	0	0	0	0	0	0	0	0	0	0	0	0	0	0	0	2022-01-26			0					1							0			0
2022	HB DENV 22/261	1966-11-20	55	1	0					2022-02-06	0	0	1	0	0	1	0	0	0	0	0	0	0	0	0	0	0	0		2022-02-08			0					1					0	0	0	0	0	0	0
2022	HB DENV 22/2756	1985-05-30	37	1	0					2022-06-13	1	1	1	0	0	1	0	0	0	0	0	0	0	0	0	0	0	0		2022-06-15			0					1							0			0
2022	HB DENV 22/1648	1994-06-22	27	1	0					2022-04-21	1	1	0	0	0	0	0	0	0	0	0	0	0	0	0	0	0	0		2022-04-24			0					1							0			0
2022	HB DENV 22/1724	1972-07-02	49	1	0					2022-04-22	1	1	0	0	0	0	0	1	0	0	0	0	0	0	0	0	0	0	0	2022-04-25	0	2022-04-24	1					2							0			0
2022	HB DENV 22/2458	1959-04-25	63	1	0					2022-05-22	1	0	0	0	0	0	0	0	0	0	0	0	0	0	0	0	0	0	0	2022-05-29			0					1							0			0
2022	HB DENV 22/1450	1963-05-02	58	1	1	1	1	0	3	2022-04-11	1	1	1	1	1	1	0	0	0	1	0	0	0	0	0	0	0	0	1	2022-04-13			0			1	1	1				0	0	0	0	0	0	0	0
2022	HB DENV 22/2531	1955-07-21	66	1	1	1	1	0	3	2022-05-27	0	1	0	0	0	0	0	0	0	1	0	1	0	0	0	0	0	0	0	2022-05-30	0	2022-05-30	0			1		1							0			0
2022	HB DENV 22/1234	1979-01-23	43	1	1	1	0	0	1	2022-04-05	0	1	1	0	1	1	1	0	1	1	0	0	0	0	0	0	0	0	1	2022-04-08			0			1	1	1				0	0	0	0	0	0	0	0
2022	HB DENV 22/250	1991-10-08	30	1	0					2022-01-25	0	0	1	0	0	1	0	0	0	0	0	0	0	0	0	0	0	0	0	2022-01-28			0					1					0	0	0	0	0	0	0
2022	HB DENV 22/372	1987-11-07	34	1	1	1	0	0	1	2022-02-09	0	1	1	0	1	0	1	0	0	0	0	0	0	0	0	0	0	0	1	2022-02-11			0			1	1	1				0	0	0	0	0	0	0	0
2022	HB DENV 22/720	1976-02-24	46	1	1	1	0	0	1	2022-03-17	0	1	1	1	0	1	0	1	0	1	0	0	0	0	0	0	0	0	1	2022-03-19			0			1	1	1				0	0	0	0	0	0	0	0
2022	HB DENV 22/613	1982-01-27	40	1	0					2022-03-11	0	1	1	0	0	1	0	0	0	0	0	0	0	0	0	0	0	0		2022-03-14			0					1							0			0
2022	HB DENV 22/971	1979-06-21	42	0						2022-03-30	0	1	1	0	0	1	0	1	0	0	0	0	0	0	0	0	0	0	1	2022-03-31			0			2	1	1				0	0	0	0	0	0	0	0
2022	HB DENV 22/2829	1965-05-16	57	0						2022-06-04	0	0	1	0	0	1	0	0	0	0	0	0	0	0	0	0	0	0	0	2022-06-06			0					1							0			0
2022	HB DENV 22/3398	1983-10-03	39	1	0					2022-12-13	1	1	1	0	0	1	0	0	0	0	0	0	0	0	0	0	0	0					0					1							0			0
2022	HB DENV 22/1973	1996-11-22	25	1	1	1	0	0	1	2022-04-26	0	1	0	0	0	0	0	0	0	0	0	0	0	0	0	0	0	0					1			1		1							0			0
2022	HB DENV 22/1490	1986-01-03	36	1	1	1	1	0	3	2022-04-12	1	0	1	0	0	1	0	0	0	0	0	0	0	0	0	0	0	0					0			1	1	1				0	0	0	0	0	0	0	0
2022	HB DENV 22/681	1953-12-13	68	1	1	1	0	0	1	2022-03-19	0	0	1	0	0	1	0	0	0	1	0	0	0	0	0	0	0	0	1	2022-03-21			0			1	1	1				0	0	0	0	0	0	0	0
2022	HB DENV 22/1427	1966-09-30	55	1	0					2022-04-13	0	1	1	0	0	1	0	0	0	0	0	0	0	0	0	0	0	0				2022-04-13	0					1							0			0
2022	HB DENV 22/1022	1984-01-02	38	1	0					2022-03-28	1	0	1	1	0	1	1	0	0	0	0	0	0	0	0	0	0	0		2022-04-04			0					1							0			0
2022	HB DENV 22/234	1996-05-19	25	1	0					2022-01-29	0	1	1	0	0	0	0	0	0	0	0	0	0	0	0	0	0	0	0	2022-01-30			0					1					0	0	0	0	0	0	0
2022	HB DENV 22/657	1998-06-02	23	0						2022-03-19	0	0	1	0	0	1	0	0	1	0	0	0	0	0	0	0	0	0					0					1							0			0
2022	HB DENV 22/1219	1943-08-23	78	1	0					2022-04-07	0	1	1	1	0	0	0	0	1	0	0	0	0	0	0	0	0	0		2022-04-10			0					1							0			0
2022	HB DENV 22/2850	2004-03-24	18	0						2022-06-06	0	1	1	0	0	1	0	0	0	0	0	0	0	0	0	0	0	0		2022-06-06			0					1							0			0
2022	HB DENV 22/1203	2004-07-05	17	1	1	1	0	0	1	2022-03-04	0	1	0	0	0	1	0	0	0	1	0	0	0	0	0	0	0	0	1	2022-04-07			0			1	1	1				0	0	0	0	0	0	0	0
2022	HB DENV 22/763	1979-06-26	42	1	1	1	0	0	1	2022-03-24	1	1	1	1	0	1	1	0	0	0	0	0	0	0	0	0	0	0	1	2022-03-26			0			1	1	1				0	0	0	0	0	0	0	0
2022	HB DENV 22/2451	1988-03-18	34	1	0					2022-05-26	0	1	1	0	0	0	0	0	0	0	0	0	0	0	0	0	0	0	0	2022-05-28			0					1							0			0
2022	HB DENV 22/195	1952-10-06	69	1	0					2022-01-25	0	0	1	0	0	1	1	0	0	0	0	0	0	0	0	0	0	0	0	2022-01-27			0					1					0	0	0	0	0	0	0
2022	HB DENV 22/1544	1951-08-24	70	1	0					2022-04-15	0	0	1	0	0	0	0	0	0	1	0	0	0	0	0	0	0	0	1	2022-04-18			0			2	1	1				0	0	0	0	0	0	0	0
2022	HB DENV 22/1230	1998-07-14	23	1	0					2022-04-04	0	0	0	0	0	1	0	0	0	0	0	0	0	0	0	0	0	0		2022-04-07			0					1							0			0
2022	HB DENV 22/194	1984-07-27	37	1	0					2022-01-20	0	0	1	0	0	1	0	0	0	1	0	0	0	0	0	0	0	0	1	2022-01-24			0			2	1	1				0	0	0	0	0	0	0	0
2022	HB DENV 22/3162	2007-03-17	15	1	0					2022-09-21	1	1	1	0	0	1	0	0	0	0	0	0	0	0	0	0	0	0		2022-09-21			0					1							0			0
2022	HB DENV 22/2209	1970-05-17	52	1	0					2022-05-21	0	0	1	0	1	1	0	0	0	0	0	0	0	0	0	0	0	0	0	2022-05-24			0					1							0			0
2022	HB DENV 22/1477	1987-05-14	34	1	1	1	1	1	4	2022-04-11	0	0	1	0	0	1	1	0	0	1	0	0	0	0	0	0	0	0	1	2022-04-14			0			1	1	1				0	0	0	0	0	0	0	0
2022	HB DENV 22/2435	1991-03-13	30	1	0					2022-02-20	0	0	0	1	0	1	1	0	0	0	0	0	0	0	0	0	0	0		2022-02-21			0					1							0			0
2022	HB DENV 22/288	1969-09-26	52	1	0					2022-02-01	0	1	1	1	0	1	1	0	0	0	0	0	0	0	0	0	0	0		2022-02-06			0					1					0	0	0	0	0	0	0
2022	HB DENV 22/1800	2003-10-06	18	1	1	1	0	0	1	2022-04-18	1	1	1	0	0	1	0	0	0	0	0	0	0	0	0	0	0	0	1	2022-04-20			0			1	1	1				0	0	0	0	0	0	0	0
2022	HB DENV 22/21	1997-06-02	24	1	0					2022-01-08	1	0	0	0	0	1	1	0	0	0	0	0	0	0	0	0	0	0	0	2022-01-13			0					1					0	0	0	0	0	0	0
2022	HB DENV 22/2169	1968-02-18	54	1	0					2022-05-23	0	1	1	0	1	1	0	0	0	0	0	0	0	0	0	0	0	0		2022-05-23			0					1							0			0
2022	HB DENV 22/2697	1985-11-16	36	1	0					2022-06-11	0	1	0	0	1	1	0	0	0	0	0	0	0	0	0	0	0	0		2022-06-14			0					1							0			0
2022	HB DENV 22/2656	1977-10-18	44	1	0					2022-06-02	0	0	1	1	0	0	0	0	0	0	0	0	0	0	0	0	0	0	0	2022-06-03	0	2022-06-06	0					1							0			0
2022	HB DENV 22/665	1958-07-24	63	1	0					2022-03-20	1	0	1	0	0	1	0	0	0	0	0	1	0	0	0	0	0	0			0	2022-03-23	1					2							0			0
2022	HB DENV 22/779	1958-10-06	63	1	1	1	1	0	3	2022-03-20	0	0	1	1	0	0	0	0	0	1	0	0	0	0	0	0	0	0	1	2022-03-23			0			1	1	1				0	0	0	0	0	0	0	0
2022	HB DENV 22/1682	1956-02-14	66	0						2022-04-25	0	1	1	0	1	1	0	0	1	0	0	0	0	0	0	0	0	0	1	2022-04-25			0			2	1	1				0	0	0	0	0	0	0	0
2022	HB DENV 22/2392	1989-03-22	32	1	0					2022-02-19	1	1	1	0	0	1	0	0	0	0	0	1	0	0	0	0	0	0		2022-02-22			0					1							0			0
2022	HB DENV 22/852	1999-02-15	23	1	1	1	1	0	3	2022-03-20	1	1	1	0	1	0	0	1	0	0	0	0	0	0	0	0	0	0	1	2022-03-24			0			1	1	1				0	0	0	0	0	0	0	0
2022	HB DENV 22/277	1962-05-24	59	1	0					2022-02-06	0	1	1	1	0	1	0	0	0	0	0	0	0	0	0	0	0	0		2022-02-09			0					1					0	0	0	0	0	0	0
2022	HB DENV 22/2831	1978-04-10	44	0						2022-06-03	0	1	1	0	0	0	0	0	1	0	1	0	0	0	0	0	0	0		2022-06-06			0					1							0			0
2022	HB DENV 22/691	1973-03-18	49	1	1	1	0	0	1	2022-03-22	0	0	0	0	0	0	0	0	0	1	0	0	0	0	0	0	0	0	1	2022-03-22			0			1	1	1				0	0	0	0	0	0	0	0
2022	HB DENV 22/623	1987-03-22	34	1	0					2022-03-13	0	1	1	0	1	1	0	1	0	0	0	0	0	0	0	0	0	0		2022-03-16			0					1							0			0
2022	HB DENV 22/987	2003-03-27	19	0						2022-03-29	0	1	1	0	0	0	0	0	0	0	0	0	0	0	0	0	0	0	0				0					1							0			0
2022	HB DENV 22/1389	2003-04-24	18	1	1	1	1	0	3	2022-04-08	0	1	0	0	0	0	0	0	0	1	0	0	0	0	0	0	0	0	1	2022-04-11			0			1	1	1				0	0	0	0	0	0	0	0
2022	HB DENV 22/2060	1997-12-21	24	1	0					2022-05-01	1	1	1	0	0	1	0	0	0	0	0	0	0	0	0	0	0	0		2022-05-02			0					1							0			0
2022	HB DENV 22/858	1975-03-18	47	1	1	1	1	0	3	2022-03-26	1	1	1	1	0	1	1	0	0	0	0	0	0	0	0	0	0	0	1	2022-03-27			0			1	1	1				0	0	0	0	0	0	0	0
2022	HB DENV 22/2044	1994-03-30	28	1	0					2022-04-30	1	1	1	0	0	1	0	0	0	0	0	0	0	0	0	0	0	0					0					1							0			0
2022	HB DENV 22/1394	1980-09-29	41	1	1	1	0	0	1	2022-04-08	1	1	1	0	0	0	0	0	0	1	0	0	0	0	0	0	0	0	1	2022-04-10			0			1	1	1				0	0	0	0	0	0	0	0
2022	HB DENV 22/2073	1970-05-04	51	1	0					2022-05-02	1	1	1	0	0	1	0	0	0	0	0	0	0	0	0	0	0	0	0	2022-05-03			0					1							0			0
2022	HB DENV 22/199	1980-03-11	41	1	0					2022-01-10	1	1	1	0	1	1	0	1	0	0	0	0	0	0	0	0	0	0	0	2022-01-18	0	2022-01-18	1					1					0	0	0	0	0	0	0
2022	HB DENV 22/138	1979-12-06	42	1	1	1				2022-01-16	1	0	1	0	0	1	0	0	0	0	0	0	0	0	0	0	0	0	0	2022-01-19			0			1	1	1				0	0	0	0	0	0	0	0
2022	HB DENV 22/2867	1992-05-07	30	0						2022-06-05	0	0	1	0	0	1	0	1	0	0	0	0	0	0	0	0	0	0		2022-06-08			0					1							0			0
2022	HB DENV 22/3203	1993-05-06	29	0						2022-08-24	0	1	0	0	0	1	1	0	0	0	0	0	0	0	0	0	0	0		2022-08-27			0					1							0			0
2022	HB DENV 22/2623	1978-07-19	43	1	1	1	0	0	1	2022-04-19	1	1	1	0	0	1	0	0	0	1	0	0	0	0	0	0	0	0	1	2022-04-19			0			1	1	1				0	0	0	0	0	0	0	0
2022	HB DENV 22/315	1959-07-06	62	1	0					2022-02-18	0	1	1	0	0	1	1	0	0	0	0	0	0	0	0	0	0	0		2022-02-19	0		0					1							0			0
2022	HB DENV 22/1006	1969-03-28	53	1	1	1	1	0	3	2022-04-02	0	1	1	0	1	1	0	1	0	1	0	0	0	0	0	0	0	0	1	2022-04-03			0			1	1	1				0	0	0	0	0	0	0	0
2022	HB DENV 22/546	1968-03-30	53	1	0					2022-02-23	0	0	0	0	1	0	0	1	0	1	0	1	0	0	0	0	0	0			0	2022-03-02	1					2							0			0
2022	HB DENV 22/540	1993-08-12	28	1	0					2022-03-09	1	1	1	0	0	1	1	0	0	0	0	0	0	0	0	0	0	0	0	2022-03-11	0	2022-03-14	0					1							0			0
2022	HB DENV 22/2864	2001-05-08	21	0						2022-06-10	1	1	1	0	1	1	0	0	0	0	0	0	0	0	0	0	0	0		2022-06-11			0					1							0			0
2022	HB DENV 22/2748	1996-06-07	26	1	0					2022-06-18	1	1	1	0	0	1	0	0	0	0	0	0	0	0	0	0	0	0					0					1							0			0
2022	HB DENV 22/3147	1980-01-13	42	1	0					2022-09-21	1	1	1	0	0	0	0	0	0	0	0	0	0	0	0	0	0	0			0	2022-09-29	0					1							0			0
2022	HB DENV 22/755	1983-04-24	38	1	1	1	0	0	1	2022-03-16	0	1	1	0	0	0	0	0	0	1	0	0	0	0	0	0	0	0	1	2022-03-17			0			1	1	1				0	0	0	0	0	0	0	0
2022	HB DENV 22/2611	1992-02-14	30	1	0					2022-04-17	0	0	0	0	1	1	0	1	0	0	0	0	0	0	0	0	0	0			0	2022-04-19	0					1							0			0
2022	HB DENV 22/2462	1985-11-30	36	1	0					2022-05-25	0	0	1	0	1	1	0	1	0	0	0	0	0	0	0	0	0	0		2022-05-26			0					1							0			0
2022	HB DENV 22/3276	1989-12-16	32	1	0					2022-11-17	0	1	1	0	0	1	0	0	0	0	0	0	0	0	0	0	0	0		2022-11-20			0					1							0			0
2022	HB DENV 22/2538	1995-11-14	26	1	0					2022-05-24	0	1	1	1	0	1	0	0	0	0	0	0	0	0	0	0	0	0	0	2022-05-27			0					1							0			0
2022	HB DENV 22/1723	1978-02-20	44	1	1	1	0	0	1	2022-04-23	0	1	1	0	0	1	0	0	0	0	0	0	0	0	0	0	0	0	1	2022-04-25			0			1	1	1				0	0	0	0	0	0	0	0
2022	HB DENV 22/414	1985-04-23	36	1	0					2022-03-02	0	0	1	0	1	0	0	0	0	0	0	0	0	0	0	0	0	0		2022-03-02			0					1							0	0	0	0
2022	HB DENV 22/2678	1996-03-06	26	1	0					2022-06-05	0	0	1	0	1	0	0	0	0	0	0	0	0	0	0	0	0	0		2022-06-08			0					1							0			0
2022	HB DENV 22/176	1980-05-14	41	1	0					2022-01-12	0	1	1	0	0	1	0	0	0	0	0	0	0	0	0	0	0	0			0	2022-01-26	0					1					0	0	0	0	0	0	0
2022	HB DENV 22/871	2005-01-29	17	1	0					2022-03-24	1	0	0	0	0	1	0	0	0	0	0	0	0	0	0	0	0	0	0	2022-03-29			0					1							0			0
2022	HB DENV 22/279	1999-07-15	22	1	0					2022-02-03	0	0	1	1	0	1	0	0	0	0	0	0	0	0	0	0	0	0	0	2022-02-04			0					1					0	0	0	0	0	0	0
2022	HB DENV 22/2986	1971-12-07	50	1	0					2022-07-20	1	0	1	0	0	1	0	0	0	1	0	0	0	0	0	0	0	0	1	2022-07-20			0			2	1	1				0	0	0	0	0	0	0	0
2022	HB DENV 22/812	1974-12-18	47	1	1	1	1	0	3	2022-03-20	1	1	1	0	0	0	0	0	0	1	0	0	0	0	0	0	0	0	1	2022-03-23	1	2022-03-23	0			1	1	1				0	0	0	0	0	0	0	0
2022	HB DENV 22/890	1961-11-25	60	1	0					2022-03-26	1	1	0	0	0	0	0	0	0	0	0	0	0	0	0	0	0	0	1	2022-03-29		2022-04-02	1			2	1	1				0	0	0	0	0	0	0	0
2022	HB DENV 22/558	1978-12-25	43	1	0					2022-03-08	1	1	1	0	0	0	0	1	0	0	0	0	0	0	0	0	0	0			1	2022-03-14	1			3	3	2				1			0			1
2022	HB DENV 22/3352	2001-02-18	21	1	0					2022-11-15	1	1	1	1	1	1	0	1	0	0	0	0	0	0	0	0	0	0					0					1							0			0
2022	HB DENV 22/1147	1995-01-13	27	1	0					2022-03-30	0	0	1	0	0	1	0	0	0	0	0	0	0	0	0	0	0	0		2022-04-01			0					1							0			0
2022	HB DENV 22/3172	1988-01-15	34	1	0					2022-09-08	0	1	1	0	0	0	0	0	0	0	0	0	0	0	0	0	0	0	1	2022-09-08			0			2	1	1				0	0	0	0	0	0	0	0
2022	HB DENV 22/164	1972-09-21	49	1	0					2022-01-25	0	1	1	0	0	1	0	0	0	0	0	0	0	0	0	0	0	0	0	2022-01-28			0					1					0	0	0	0	0	0	0
2022	HB DENV 22/3145	1982-09-05	40	1	0					2022-09-28	0	0	0	0	1	1	0	0	0	0	0	0	0	0	0	0	0	0		2022-09-30			0					1							0			0
2022	HB DENV 22/1322	1981-11-06	40	1	0					2022-04-09	0	1	0	0	1	0	0	1	0	1	0	0	0	0	0	0	0	0	1	2022-04-12			1			2	1	1				0	0	0	0	0	0	0	0
2022	HB DENV 22/1852	1998-10-07	23	1	1	1	0	2		2022-04-24	0	1	1	0	0	1	0	0	0	1	0	0	0	0	0	0	0	0	1	2022-04-26			0			1	1	1				0	0	0	0	0	0	0	0
2022	HB DENV 22/2133	1991-03-22	31	1	0					2022-05-22	0	0	1	0	1	0	0	0	1	0	0	0	0	0	0	0	0	0		2022-05-23			0					1							0			0
2022	HB DENV 22/2731	1986-11-30	35	1	0					2022-06-04	0	1	1	0	0	0	0	0	0	1	0	0	0	0	0	0	0	0		2022-06-10			0					1							0			0
2022	HB DENV 22/334	1981-03-20	40	1	0					2022-02-15	1	1	1	0	0	1	1	0	0	0	0	0	0	0	0	0	0	0			1	2022-02-16	0			3		1							0			0
2022	HB DENV 22/1386	1983-04-14	38	1	1	1	0	0	1	2022-04-09	1	1	1	0	0	1	0	0	0	1	0	0	0	0	0	0	0	0	1	2022-04-10			0			1	1	1				0	0	0	0	0	0	0	0
2022	HB DENV 22/2589	1960-04-22	61	1	0					2022-04-16	0	0	1	0	0	1	1	0	0	1	0	0	0	0	0	0	0	0	1	2022-04-21			0			2	1	1				0	0	0	0	0	0	0	0
2022	HB DENV 22/1501	1988-05-11	33	1	0					2022-04-11	0	1	1	0	0	0	0	0	0	1	0	0	0	0	0	0	0	0	1	2022-04-15			0			2	1	1				0	0	0	0	0	0	0	0
2022	HB DENV 22/2111	2000-11-18	21	1	0					2022-04-25	0	1	1	0	0	1	0	1	0	0	0	0	0	0	0	0	0	0		2022-04-29			0					1							0			0
2022	HB DENV 22/1780	1948-01-08	74	1	0					2022-04-19	1	1	1	0	0	0	0	0	0	0	0	0	0	0	0	0	0	0	0	2022-04-20	0		1					1							0			0
2022	HB DENV 22/618	1964-06-29	57	1	0					2022-03-11	1	1	1	0	0	0	0	0	0	0	0	0	0	0	0	0	0	0	0	2022-03-13	0	2022-03-17	1					1							0			0
2022	HB DENV 22/2313	1986-10-04	35	0						2022-05-11	1	1	1	0	0	0	0	0	0	0	0	0	0	0	0	0	0	0			0	2022-05-19	1					1							0			0
2022	HB DENV 22/1847	1940-04-15	82	1	0					2022-04-17	1	1	1	0	0	1	0	0	0	0	0	0	0	0	0	0	0	0			1	2022-04-25	1			3	1	1				0	0	0	0	0	0	0	0
2022	HB DENV 22/1036	1996-10-02	25	1	0					2022-04-01	1	1	1	0	0	1	0	0	0	0	0	0	0	0	0	0	0	0		2022-04-04			0					1							0			0
2022	HB DENV 22/3208	1948-02-17	74	1	0					2022-08-11	1	0	1	0	0	0	0	0	0	1	0	1	0	0	0	0	0	0			1	2022-08-26	1			3	1	1				0	0	0	0	0	0	0	0
2022	HB DENV 22/3219	1966-06-26	56	1	0					2022-09-08	1	1	1	0	0	0	0	0	0	0	0	0	0	0	0	0	0	0		2022-09-08			0					1							0			0
2022	HB DENV 22/2702	1980-09-05	41	1	0					2022-05-27	1	0	1	0	1	1	0	1	1	0	0	0	0	0	0	0	0	0			1	2022-06-01	0			3		1							0			0
2022	HB DENV 22/2798	1952-01-10	70	0						2022-06-10	1	1	0	0	0	1	0	0	0	0	0	0	0	0	0	0	0	0		2022-06-10		2022-06-10	0					1							0			0
2022	HB DENV 22/100	1949-05-19	72	1	1	1				2022-01-17	1	1	0	1	1	0	0	0	0	0	0	0	0	0	0	0	0	0	1	2022-01-20			0			1	1	1				0	0	0	0	0	0	0	0
2022	HB DENV 22/1944	2002-09-06	19	1	0					2022-04-26	1	1	1	0	1	0	0	0	0	0	0	0	0	0	0	0	0	0		2022-04-28			0					1							0			0
2022	HB DENV 22/3225	1997-07-13	25	1	0					2022-09-03	1	1	0	0	0	0	0	0	0	0	0	0	0	0	0	0	0	0	1	2022-09-05			0			2	1	1				0	0	0	0	0	0	0	0
2022	HB DENV 22/1849	2005-11-22	16	1	0					2022-04-25	1	0	1	1	1	0	0	0	0	0	0	0	0	0	0	0	0	0		2022-04-27			0					1							0			0
2022	HB DENV 22/349	1996-12-24	25	1	0					2022-02-16	1	1	0	0	0	1	0	0	0	1	0	0	0	0	0	0	0	0	0	2022-02-17			0					1							0			0
2022	HB DENV 22/2335	2003-01-30	19	1	0					2022-05-19	1	0	0	0	0	0	0	1	0	0	0	0	0	0	0	0	0	0		2022-05-22			0					1							0			0
2022	HB DENV 22/2577	1995-12-25	26	1	0					2022-04-19	1	0	0	0	0	1	0	0	1	0	0	0	0	0	0	0	0	0	0	2022-04-20			0					1							0			0
2022	HB DENV 22/913	1991-09-20	30	1	0					2022-03-27	1	0	1	0	0	0	0	0	0	0	0	0	0	0	0	0	0	0	0	2022-03-28			0					1							0			0
2022	HB DENV 22/81	2006-02-15	15	0						2022-01-12	1	1	0	0	0	1	0	0	0	0	0	0	0	0	0	0	0	0	0	2022-01-13			0					1							0			0
2022	HB DENV 22/873	1982-12-20	39	1	1	1	1	0	3	2022-03-26	1	1	1	1	0	0	1	0	1	1	0	0	0	0	0	0	0	0	1	2022-03-29			0			1	1	1				0	0	0	0	0	0	0	0
2022	HB DENV 22/227	1996-09-12	25	1	0					2022-01-29	1	1	1	0	0	1	0	1	0	0	0	0	0	0	0	0	0	0	0	2022-01-31			0					1					0	0	0	0	0	0	0
2022	HB DENV 22/2939	1995-07-01	27	1	0					2022-07-04	1	1	1	0	0	0	0	0	0	1	0	0	0	0	0	0	0	0	0	2022-07-09			0					1							0			0
2022	HB DENV 22/3241	2000-05-18	22	1	0					2022-09-12	1	1	1	0	0	0	0	0	0	0	0	0	0	0	0	0	0	0		2022-09-12			0					1							0			0
2022	HB DENV 22/1353	2001-03-08	21	1	1	1	1	0	3	2022-04-09	1	1	1	0	0	0	0	0	0	1	0	0	0	0	0	0	0	0		2022-04-12			0			1	1	1				0	0	0	0	0	0	0	0
2022	HB DENV 22/1646	2004-08-26	17	1	0					2022-04-23	1	1	1	0	0	1	0	0	0	1	0	0	0	0	0	0	0	0	1	2022-04-24			0			2	1	1				0	0	0	0	0	0	0	0
2022	HB DENV 22/1459	1995-03-03	27	1	0					2022-04-13	1	1	1	0	1	1	0	0	0	0	0	0	0	0	0	0	0	0		2022-04-13			0					1							0			0
2022	HB DENV 22/458	1996-02-13	26	1	1	1	0	0	1	2022-03-04	1	1	1	1	0	1	1	0	0	0	0	0	0	0	0	0	0	0	1	2022-03-05			0			1	1	1				0	0	0	0	0	0	0	0
2022	HB DENV 22/3056	2005-02-11	17	1	0					2022-08-22	0	1	1	0	0	0	0	1	0	0	0	0	0	0	0	0	0	0		2022-08-24			0					1							0			0
2022	HB DENV 22/3373	1996-01-02	26	1	0					2022-12-14	0	0	1	0	0	0	0	0	0	0	0	0	0	0	0	0	0	0		2022-12-17			0					1							0			0
2022	HB DENV 22/2152	1985-05-27	36	1	0					2022-04-07	0	1	1	0	1	1	0	1	1	0	1	0	0	0	0	0	0	0			1	2022-05-24	0			3	2	1				1	0	0	1	0	0	1	0
2022	HB DENV 22/2300	1997-03-22	25	0						2022-05-15	0	1	1	0	0	0	0	1	0	0	0	0	0	0	0	0	0	0		2022-05-16			0					1							0			0
2022	HB DENV 22/2557	1994-03-21	28	1	1	1	0	0	1	2022-04-17	0	1	1	0	0	1	0	0	0	1	0	0	0	0	0	0	0	0	1	2022-04-20			0			1	1	1				0	0	0	0	0	0	0	0
2022	HB DENV 22/1007	1993-06-14	28	1	1	1	1	1	4	2022-03-31	0	1	1	1	0	1	1	0	0	0	0	0	0	0	0	0	0	0	1	2022-04-03			0			1	1	1				0	0	0	0	0	0	0	0
2022	HB DENV 22/1142	1990-03-29	31	1	0					2022-03-28	0	0	0	0	0	0	0	0	0	0	0	0	0	0	0	0	0	0	1	2022-04-03			0			2	1	1				0	0	0	0	0	0	0	0
2022	HB DENV 22/1854	1999-08-24	22	1	0					2022-04-23	0	0	1	0	1	1	1	0	0	0	0	0	0	0	0	0	0	0		2022-04-26			0					1							0			0
2022	HB DENV 22/2742	1991-07-05	30	1	0					2022-06-20	0	0	1	0	0	1	0	0	0	0	0	0	0	0	0	0	0	0		2022-06-20			0					1							0			0
2022	HB DENV 22/3098	1998-09-09	24	1	0					2022-09-29	0	0	1	0	0	1	0	0	0	0	0	0	0	0	0	0	0	0			0	2022-10-05	0					1							0			0
2022	HB DENV 22/1128	1994-09-26	27	1	0					2022-03-24	0	1	1	0	0	1	0	0	0	0	0	0	0	0	0	0	0	0	0		0		1												0			0
2022	HB DENV 22/3021	2001-08-31	20	1	0					2022-08-21	0	1	0	0	0	1	1	0	0	0	0	0	0	0	0	0	0	0		2022-08-25			0					1							0			0
2022	HB DENV 22/361	1995-08-16	26	1	0					2022-02-11	0	1	1	0	0	1	0	0	0	0	0	0	0	0	0	0	0	0		2022-02-13			0					1							0			0
2022	HB DENV 22/214	2030-10-02	91	1	0					2022-01-30	1	1	1	0	0	1	0	0	0	0	0	0	0	0	0	0	0	0	0	2022-01-31			0					1					0	0	0	0	0	0	0
2022	HB DENV 22/2618	1985-02-03	37	1	1	1	0	0	1	2022-04-17	1	1	1	0	0	0	1	1	0	1	0	0	0	0	0	0	0	0	1	2022-04-20			1			1	1	1				0	0	0	0	0	0	0	0
2022	HB DENV 22/2145	1999-08-24	22	0						2022-05-21	1	1	1	0	0	1	1	0	0	1	0	0	0	0	0	0	0	0			1	2022-05-23	1			3		1							0			0
2022	HB DENV 22/1888	1977-04-25	45	1	0					2022-04-26	0	0	1	0	0	1	0	0	0	0	0	0	0	0	0	0	0	0		2022-04-26			0					1							0			0
2022	HB DENV 22/306	1941-08-31	80	1	0					2022-02-02	1	1	1	0	0	0	0	0	0	0	0	0	0	0	0	0	0	0			0	2022-02-09	1					1					0	0	0	0	0	0	0
2022	HB DENV 22/1251	1934-02-28	88	1	1	1	1	0	3	2022-04-08	0	0	0	1	1	0	0	0	0	1	0	0	0	0	0	0	0	0	1	2022-04-09			0			1	1	1				0	0	0	0	0	0	0	0
2022	HB DENV 22/3351	1984-08-09	38	1	0					2022-11-15	0	1	1	0	0	1	0	0	0	0	0	0	0	0	0	0	0	0					0					1							0			0
2022	HB DENV 22/1797	1977-08-12	44	0						2022-04-19	1	0	0	0	0	0	0	0	0	1	0	0	0	0	0	0	0	0	0	2022-04-20	0	2022-04-20	1					1							0			0
2022	HB DENV 22/2752	1963-06-05	59	1	0					2022-06-16	1	1	1	0	1	1	1	0	0	0	0	0	0	0	0	0	0	0			0	2022-06-21	1					1							0			0
2022	HB DENV 22/180	1999-06-18	22	1	0					2022-01-19	1	1	1	0	0	0	1	0	0	0	0	0	0	0	0	0	0	0	0	2022-01-21			0					1					0	0	0	0	0	0	0
2022	HB DENV 22/559	1952-02-03	70	1	0					2022-03-05	0	0	1	0	0	0	0	0	0	0	0	1	0	0	0	0	0	0	0	2022-03-14	0	2022-03-15	1					1							0			0
2022	HB DENV 22/2020	1992-09-24	29	1	1	1	0	0	1	2022-04-30	0	1	1	0	0	1	1	0	0	1	0	0	0	0	0	0	0	0	1	2022-05-01			0			1	1	1				0	0	0	0	0	0	0	0
2022	HB DENV 22/2665	1941-03-30	81	1	0					2022-06-02	0	0	1	0	0	1	0	0	0	0	0	0	0	0	0	0	0	0	0	2022-06-06	0	2022-06-02	0					1							0			0
2022	HB DENV 22/3347	1952-08-27	70	1	0					2022-12-04	1	1	1	0	1	1	0	1	0	0	0	1	0	0	0	0	0	0					0					1							0			0
2022	HB DENV 22/1533	1953-09-30	68	1	1	1	0	0	1	2022-04-15	1	0	1	0	1	1	1	0	0	1	0	0	0	0	0	0	0	0	1	2022-04-16			0			1	1	1				0	0	0	0	0	0	0	0
2022	HB DENV 22/2813	1975-08-06	46	0						2022-06-17	0	1	1	0	0	1	0	1	1	1	0	0	0	0	0	0	0	0	1	2022-06-22			1			2	1	1				0	0	0	0	0	0	0	0
2022	HB DENV 22/2306	1964-04-25	58	0						2022-05-12	1	1	1	0	0	1	0	1	0	1	0	1	0	0	0	0	0	0			1	2022-05-18	1			3		1							0			0
2022	HB DENV 22/773	1996-02-25	26	1	0					2022-03-20	1	0	1	0	0	0	0	0	0	0	0	0	0	0	0	0	0	0	0	2022-03-23			0					1							0			0
2022	HB DENV 22/3100	1977-10-02	44	1	0					2022-10-01	1	1	1	0	0	1	0	0	0	0	0	0	0	0	0	0	0	0		2022-10-03			0					1							0			0
2022	HB DENV 22/1032	1973-11-21	48	1	1	1	1	2		2022-03-31	1	1	1	0	0	0	0	0	0	0	0	0	0	0	0	0	0	0		2022-04-05		2022-04-09	0			1	1	1				0	0	0	0	0	0	0	0
2022	HB DENV 22/1863	1986-10-01	35	1	1	1	0	0	1	2022-04-22	0	1	1	1	1	0	0	0	0	1	0	0	0	0	0	0	0	0	1	2022-04-24			0			1	2	1				1	0	0	0	0	0	1	0
2022	HB DENV 22/1735	2003-02-02	19	0						2022-04-19	0	0	1	0	0	1	0	0	1	0	0	0	0	0	0	0	0	0		2022-04-23			0					1							0			0
2022	HB DENV 22/2714	2004-05-04	18	1	0					2022-06-01	0	1	0	0	0	0	0	0	0	0	0	0	0	0	0	0	0	0		2022-06-02			1					1							0			0
2022	HB DENV 22/783	2007-03-14	15	1	1	1	0	0	1	2022-03-25	0	1	1	0	0	1	0	0	0	1	0	0	0	0	0	0	0	0	1	2022-03-27			0			1	1	1				0	0	0	0	0	0	0	0
2022	HB DENV 22/2883	2003-04-03	19	0						2022-06-07	0	1	1	0	0	1	0	0	0	1	0	0	0	0	0	0	0	0		2022-06-08			0					1							0			0
2022	HB DENV 22/1664	1993-11-27	28	0						2022-04-21	0	1	1	1	0	0	0	0	0	0	0	0	0	0	0	0	0	0		2022-04-24			0					1							0			0
2022	HB DENV 22/1733	1984-08-11	37	1	1	1	0	0	1	2022-04-21	0	1	0	0	0	0	0	0	0	1	0	0	0	0	0	0	0	0	1	2022-04-22			1			1	1					0	0	0	0	0	0	0	0
2022	HB DENV 22/1232	1958-08-05	63	1	0					2022-04-08	0	0	1	0	0	1	0	0	0	1	0	0	0	0	0	0	0	0	0	2022-04-08	1	2022-04-08	0			3		1							0			0
2022	HB DENV 22/1893	1981-08-19	40	1	1	1	0	0	1	2022-04-23	0	0	1	0	0	1	0	0	1	1	0	0	0	0	0	0	0	0	1	2022-04-26			0			1	1	1				0	0	0	0	0	0	0	0
2022	HB DENV 22/2421	1988-07-21	33	1	1	1	1	0	3	2022-02-25	0	1	1	1	0	1	1	0	0	1	0	0	0	0	0	0	0	0	1	2022-02-27			0			1	1	1				0	0	0	0	0	0	0	0
2022	HB DENV 22/1086	1970-05-02	51	1	0					2022-04-05	0	1	1	0	0	0	0	0	0	0	0	0	0	0	0	0	0	0	0	2022-04-06			0					1							0			0
2022	HB DENV 22/1999	1987-11-30	34	1	0					2022-04-27	0	0	0	0	1	0	0	1	0	0	0	1	0	0	0	0	0	0	0		0	2022-04-27	1					1							0			0
2022	HB DENV 22/51	1961-12-02	60	1	0					2022-01-15	0	1	1	0	1	1	0	1	0	0	0	0	0	0	0	0	0	0	0	2022-01-15			0					1					0	0	0	0	0	0	0
2022	HB DENV 22/2124	1976-09-24	45	0						2022-04-23	0	1	1	0	1	1	0	1	0	1	0	1	0	0	0	0	0	0	0	2022-05-02	1	2022-05-02	1			3	1	1				0	0	0	0	0	0	0	0
2022	HB DENV 22/945	1985-08-22	36	0						2022-03-25	0	1	0	0	1	0	0	0	0	0	0	0	0	0	0	0	0	0	0	2022-03-27	0	2022-03-27	1					1							0			0
2022	HB DENV 22/757	1977-06-07	44	1	0					2022-03-17	0	0	1	0	1	0	1	0	0	0	1	0	0	0	0	0	0	0		2022-03-18		2022-03-24	0					1							0			0
2022	HB DENV 22/3367	1986-05-09	36	1	0					2022-11-11	1	1	0	0	0	1	0	0	0	0	0	0	0	0	0	0	0	0		2022-11-15			0					1							0			0
2022	HB DENV 22/1393	1985-01-09	37	1	1	1	1	0	3	2022-04-08	0	1	1	0	0	0	1	0	0	0	0	0	0	0	0	0	0	0	1	2022-04-10	0		0			1	1	1				0	0	0	0	0	0	0	0
2022	HB DENV 22/751	2000-06-08	21	1	0					2022-03-17	0	1	1	0	1	1	0	0	0	0	0	0	0	0	0	0	0	0		2022-03-20			0					1							0			0
2022	HB DENV 22/1653	1996-10-30	25	0						2022-04-09	0	1	1	0	1	1	0	1	0	0	0	0	0	0	0	0	0	0	0	2022-04-23	1	2022-04-23	1			3	2	1				1	0	0	1	0	0	1	0
2022	HB DENV 22/2805	1979-07-08	42	0						2022-06-21	0	0	1	0	1	1	0	0	0	0	0	0	0	0	0	0	0	0		2022-06-22			0					1							0			0
2022	HB DENV 22/525	1983-01-22	39	1	0					2022-03-11	0	0	1	0	0	0	0	1	0	0	0	0	0	0	0	0	0	0		2022-03-11			0					1							0			0
2022	HB DENV 22/1417	1991-11-15	30	1	0					2022-04-01	1	1	0	0	1	1	0	1	0	1	0	0	0	0	0	0	0	0	1	2022-04-11	1	2022-04-11	1			2	2	1				1	0	0	1	0	0	1	0
2022	HB DENV 22/2537	1936-05-08	86	1	0					2022-05-21	1	0	1	0	0	0	0	0	0	0	0	0	0	0	0	0	0	0			0	2022-05-28	1					1							0			0
2022	HB DENV 22/3223	1994-01-20	28	1	0					2022-09-04	0	1	1	1	0	1	0	0	0	0	0	0	0	0	0	0	0	0		2022-09-06			0					1							0			0
2022	HB DENV 22/1485	1961-09-18	60	1	1	1	1	0	3	2022-04-13	1	1	1	0	0	0	0	0	0	0	0	0	0	0	0	0	0	0	1	2022-04-14			0			1	1	1				0	0	0	0	0	0	0	0
2022	HB DENV 22/35	1987-11-26	34	0						2022-01-05	1	0	0	0	1	0	0	1	0	0	0	0	0	0	0	0	0	0	0	2022-01-05			0					1							0			0
2022	HB DENV 22/1764	1997-05-05	24	1	0					2022-04-20	1	1	1	0	0	1	0	1	0	0	0	0	0	0	0	0	0	0		2022-04-22			0					1							0			0
2022	HB DENV 22/1429	1991-03-14	31	1	0					2022-04-13	1	0	1	0	0	1	0	0	0	1	0	0	0	0	0	0	0	0	0	2022-04-13			1					1							0			0
2022	HB DENV 22/484	2007-02-14	15	1	1	1	1	0	3	2022-03-08	0	1	1	0	0	0	0	0	0	0	0	0	0	0	0	0	0	0	1	2022-03-08			0			1	1	1				0	0	0	0	0	0	0	0
2022	HB DENV 22/2403	1995-11-29	26	1	0					2022-02-22	1	1	1	1	1	1	0	1	0	0	0	0	0	0	0	0	0	0					0					1							0			0
2022	HB DENV 22/3140	1995-03-21	27	1	0					2022-10-12	1	1	1	0	0	1	0	0	0	0	0	0	0	0	0	0	0	0		2022-10-12			0					1							0			0
2022	HB DENV 22/3087	1997-02-28	25	1	0					2022-10-02	1	0	1	0	0	1	1	0	0	0	0	0	0	0	0	0	0	0		2022-10-04			0					1							0			0
2022	HB DENV 22/2901	2001-07-13	20	1	0					2022-06-16	1	1	1	0	0	0	0	0	0	0	0	0	0	0	0	0	0	0		2022-06-17			0					1							0			0
2022	HB DENV 22/3096	1996-09-09	26	1	0					2022-10-01	1	1	0	0	1	1	0	1	0	0	0	0	0	0	0	0	0	0		2022-10-01			0					1							0			0
2022	HB DENV 22/2810	2003-01-23	19	0						2022-06-15	1	1	0	1	1	1	1	0	0	0	0	0	0	0	0	0	0	0			1	2022-06-23	1			3	1	1				0	0	0	0	0	0	0	0
2022	HB DENV 22/189	1981-12-11	40	1	1	1				2022-01-21	1	1	1	0	0	1	0	0	0	0	0	0	0	0	0	0	0	0	1				0			1	1	1				0	0	0	0	0	0	0	0
2022	HB DENV 22/3394	2001-11-27	21	1	0					2022-12-13	1	1	1	0	1	1	0	0	0	0	0	0	0	0	0	0	0	0		2022-12-15			0					1							0			0
2022	HB DENV 22/1530	2005-03-28	17	1	0					2022-04-13	1	1	1	0	1	0	0	0	0	0	0	0	0	0	0	0	0	0					0					1							0			0
2022	HB DENV 22/3312	1989-03-27	33	1	0					2022-11-26	1	0	0	1	0	0	0	0	0	0	0	0	0	0	0	0	0	0		2022-11-29			0					1							0			0
2022	HB DENV 22/580	1992-12-16	29	1	1	1	1	0	3	2022-03-12	1	1	1	1	0	0	0	0	0	1	0	0	0	0	0	0	0	0	1	2022-03-15			0			1	2	1				1	0	0	0	0	0	1	0
2022	HB DENV 22/471	1990-03-02	32	1	1	1	0	0	1	2022-03-08	1	0	1	0	0	1	0	0	0	0	0	0	0	0	0	0	0	0	1	2022-03-08			0			1	1	1				0	0	0	0	0	0	0	0
2022	HB DENV 22/2962	1981-12-12	40	1	0					2022-07-24	1	0	1	0	0	1	1	0	0	0	0	0	0	0	0	0	0	0					0					1							0			0
2022	HB DENV 22/948	2004-02-21	18	0						2022-03-28	1	1	1	1	0	1	0	0	0	0	0	0	0	0	0	0	0	0	0				0					1							0			0
2022	HB DENV 22/162	1988-01-05	34	1	0					2022-01-25	1	1	1	0	0	0	0	0	0	0	0	0	0	0	0	0	0	0	0	2022-01-27			0					1					0	0	0	0	0	0	0
2022	HB DENV 22/3374	1983-11-13	39	1	0					2022-12-15	0	0	1	0	0	0	0	0	0	0	0	0	0	0	0	0	0	0					0					1							0			0
2022	HB DENV 22/2399	1936-06-15	85	1	0					2022-02-26	0	1	0	0	0	0	0	1	0	0	0	1	0	0	0	0	0	0		2022-02-26			0					1							0			0
2022	HB DENV 22/2866	1952-01-05	70	0						2022-05-31	0	0	1	0	0	1	0	0	0	0	0	0	0	0	0	0	0	0		2022-05-31			0					1							0			0
2022	HB DENV 22/714	1960-10-04	61	1	0					2022-03-22	1	0	0	1	0	1	0	0	0	0	0	0	0	0	0	0	0	0	0	2022-03-22			0					1							0			0
2022	HB DENV 22/395	1977-11-10	44	1	1	1	1	0	3	2022-02-26	1	1	1	0	0	1	1	0	0	0	0	0	0	0	0	0	0	0	1	2022-02-28			0			1	1	1				0	0	0	0	0	0	0	0
2022	HB DENV 22/1396	1988-02-16	34	1	0					2022-04-10	0	0	0	0	0	0	0	0	1	0	0	0	0	0	0	0	0	0		2022-04-10			0					1							0			0
2022	HB DENV 22/2199	1972-04-13	50	1	0					2022-05-19	0	0	0	0	0	1	0	0	0	0	0	0	0	0	0	0	0	0			0	2022-05-24	0												0			0
2022	HB DENV 22/1377	1965-02-14	57	1	0					2022-04-04	0	0	1	0	1	1	0	0	0	0	0	0	0	0	0	0	0	0			1	2022-04-10	0			3		1							0			0
2022	HB DENV 22/3132	1983-10-07	38	1	0					2022-09-27	0	0	1	0	0	1	1	0	0	0	0	0	0	0	0	0	0	0		2022-09-30			0					1							0			0
2022	HB DENV 22/2547	2000-07-06	21	1	0					2022-04-17	0	1	1	0	0	1	0	0	0	0	0	0	0	0	0	0	0	0		2022-04-19			0					1							0			0
2022	HB DENV 22/748	1997-01-14	25	1	0					2022-03-16	1	1	0	0	0	0	0	1	0	1	0	0	0	0	0	0	0	0		2022-03-20		2022-03-24	0					1							0			0
2022	HB DENV 22/1998	1999-07-19	22	1	0					2022-04-26	1	1	1	0	1	0	0	0	0	0	0	0	0	0	0	0	0	0		2022-04-29			0					1							0			0
2022	HB DENV 22/309	1946-05-19	75	1	0					2022-02-16	1	0	1	0	0	1	0	0	0	0	0	0	0	0	0	0	0	0		2022-02-17			0					1							0			0
2022	HB DENV 22/2694	1981-04-18	41	1	0					2022-05-31	1	0	1	0	0	1	0	0	0	0	0	0	0	0	0	0	0	0					0					1							0			0
2022	HB DENV 22/1488	1939-10-30	82	1	1	1	1	0	3	2022-04-11	1	0	1	0	0	1	0	0	0	1	0	0	0	0	0	0	0	0	1	2022-04-14			0			1	1	1				0	0	0	0	0	0	0	0
2022	HB DENV 22/2276	1959-07-26	62	0						2022-05-20	0	0	1	0	0	1	0	0	0	0	0	0	0	0	0	0	0	0	1	2022-05-20			0			2	1	1				0	0	0	0	0	0	0	0
2022	HB DENV 22/3406	1946-03-15	76	1	0					2022-12-13	1	0	1	0	0	0	0	0	0	1	0	1	0	0	0	0	0	0		2022-12-16								1							0			0
2022	HB DENV 22/425	1938-09-27	83	1	0					2022-03-01	1	1	1	0	0	0	0	0	0	0	0	1	0	0	0	0	0	0		2022-03-02			1					1							0	0	0	0
2022	HB DENV 22/3106	1989-01-25	33	1	0					2022-09-24	1	0	1	0	1	0	0	0	0	0	0	0	0	0	0	0	0	0		2022-09-26			0					1							0			0
2022	HB DENV 22/2511	1997-11-12	24	1	1	1	0	0	1	2022-05-23	1	0	1	0	0	0	0	0	1	1	0	0	0	0	0	0	0	0	0	2022-05-27			0			1		1							0			0
2022	HB DENV 22/560	2003-11-21	18	1	0					2022-03-10	1	0	1	0	1	1	1	0	0	0	0	0	0	0	0	0	0	0	0	2022-03-16	0	2022-03-16	1					1							0			0
2022	HB DENV 22/970	1996-01-25	26	0						2022-03-26	1	1	1	0	0	1	0	0	1	0	0	0	0	0	0	0	0	0		2022-03-31			0					1							0			0
2022	HB DENV 22/526	2006-07-24	15	1	1	1	1	0	3	2022-03-09	1	0	1	0	0	1	0	0	0	1	0	0	0	0	0	0	0	0	1	2022-03-09			0			1	1	1				0	0	0	0	0	0	0	0
2022	HB DENV 22/2079	1994-05-13	27	0						2022-04-28	0	1	0	0	1	0	0	1	0	0	0	0	0	0	0	0	0	0				2022-05-02	1				2	1				1			0			1
2022	HB DENV 22/1535	2007-03-12	15	1	1	1	0	0	1	2022-04-15	0	1	0	0	0	1	1	0	0	0	0	0	0	0	0	0	0	0	1	2022-04-16			0			1	1	1				0	0	0	0	0	0	0	0
2022	HB DENV 22/1537	1974-03-21	48	1	0					2022-04-15	0	1	1	0	0	0	0	0	0	0	0	0	0	0	0	0	0	0	1	2022-04-18			0			2	1	1				0	0	0	0	0	0	0	0
2022	HB DENV 22/3213	1972-03-28	50	1	1	1	1	0	3	2022-09-02	0	1	1	1	0	1	0	0	1	1	0	0	0	0	0	0	0	0	1	2022-09-06			0			1	1	1				0	0	0	0	0	0	0	0
2022	HB DENV 22/3216	1958-06-28	64	1	0					2022-09-05	0	1	0	0	0	1	0	0	1	0	0	1	0	0	0	0	0	0		2022-09-06			0					1							0			0
2022	HB DENV 22/801	1975-08-22	46	1	0					2022-03-21	0	0	1	0	1	1	0	0	0	0	0	0	0	0	0	0	0	0		2022-03-24			0					1							0			0
2022	HB DENV 22/961	1955-03-14	67	0						2022-03-27	0	0	1	0	0	1	0	0	0	1	0	0	0	0	0	0	0	0	1	2022-03-31			0			2	1	1				0	0	0	0	0	0	0	0
2022	HB DENV 22/170	2000-02-23	21	1	0					2022-01-22	1	0	1	0	1	1	0	0	0	0	0	0	0	0	0	0	0	0	0	2022-01-26			0					1					0	0	0	0	0	0	0
2022	HB DENV 22/3173	1992-01-26	30	1	0					2022-09-07	1	1	1	0	0	1	0	0	0	0	0	0	0	0	0	0	0	0		2022-09-08			0					1							0			0
2022	HB DENV 22/925	1975-03-18	47	1	0					2022-03-18	1	1	0	1	1	1	1	0	0	0	0	0	0	0	0	0	0	0			0	2022-03-28	0					1							0			0
2022	HB DENV 22/3039	1982-04-16	40	1	0					2022-08-16	1	0	1	0	0	1	0	0	0	0	0	0	0	0	0	0	0	0	0	2022-08-16	0	2022-08-16	0					1							0			0
2022	HB DENV 22/2747	1964-01-21	58	1	1	1	1	0	3	2022-06-15	0	0	1	0	0	1	0	0	0	0	0	0	0	0	0	0	0	0		2022-06-16			0			1		1							0			0
2022	HB DENV 22/1368	1959-04-25	62	1	0					2022-04-11	0	0	1	0	0	1	0	1	0	0	0	0	0	0	0	0	0	0		2022-04-11			0					1							0			0
2022	HB DENV 22/734	1955-07-25	66	1	1	1	1	0	3	2022-03-19	0	0	1	0	1	1	0	0	0	1	0	1	0	0	0	0	0	0	1	2022-03-22			0			1	1	1				0	0	0	0	0	0	0	0
2022	HB DENV 22/117	1997-01-29	24	1	0					2022-01-17	0	1	1	0	0	1	0	1	0	0	0	0	0	0	0	0	0	0	0	2022-01-17			0					1					0	0	0	0	0	0	0
2022	HB DENV 22/3387	1976-03-06	46	1	0					2022-12-20	0	1	0	0	0	0	0	0	0	0	0	0	0	0	0	0	0	0		2022-12-21			0					1							0			0
2022	HB DENV 22/1422	1953-02-15	69	1	1	1	1	0	3	2022-04-13	0	1	1	0	0	0	0	1	0	0	0	0	0	0	0	0	0	0	1	2022-04-13			0			1	1	1				0	0	0	0	0	0	0	0
2022	HB DENV 22/1391	1975-01-08	47	1	1	1	0	0	1	2022-04-09	0	1	0	0	0	1	1	0	0	1	0	0	0	0	0	0	0	0	1	2022-04-10			0			1	1	1				0	0	0	0	0	0	0	0
2022	HB DENV 22/2791	1955-09-08	66	1	0					2022-06-23	0	1	0	0	0	1	0	0	0	0	0	0	0	0	0	0	0	0		2022-06-24			0					1							0			0
2022	HB DENV 22/2952	1963-05-28	59	1	0					2022-08-01	0	0	1	0	0	0	0	0	0	0	0	1	0	0	0	0	0	0		2022-08-04			0					1							0			0
2022	HB DENV 22/2253	1976-11-06	45	0						2022-05-17	0	1	1	0	1	1	0	1	0	0	0	0	0	0	0	0	0	0			0	2022-05-18	1												0			0
2022	HB DENV 22/761	1998-04-25	23	1	1	1	0	0	1	2022-03-22	1	1	1	0	0	1	0	0	0	0	0	0	0	0	0	0	0	0	1	2022-03-23			0			1	1	1				0	0	0	0	0	0	0	0
2022	HB DENV 22/2698	1946-06-26	75	1	0					2022-04-30	0	0	1	1	0	1	0	0	0	0	0	1	0	0	0	0	0	0		2022-05-31			0					1							0			0
2022	HB DENV 22/1632	1934-02-15	88	1	0					2022-04-20	0	0	1	0	0	0	0	0	0	0	0	1	0	0	0	0	0	0		2022-04-24			0					1							0			0
2022	HB DENV 22/2940	1997-07-23	25	1	0					2022-08-02	0	1	1	0	0	0	1	0	0	0	0	0	0	0	0	0	0	0		2022-08-03			0					1							0			0
2022	HB DENV 22/23	1997-04-27	24	1	0					2022-01-06	0	1	1	0	0	1	0	0	0	0	0	0	0	0	0	0	0	0	0	2022-01-08			0					1					0	0	0	0	0	0	0
2022	HB DENV 22/1906	1971-07-09	50	1	1	1	1	0	3	2022-04-20	0	1	1	0	1	1	0	1	0	1	0	0	0	0	0	0	0	0	1	2022-04-24			0			1	1	1				0	0	0	0	0	0	0	0
2022	HB DENV 22/974	1960-09-14	61	0						2022-03-25	0	0	1	0	0	0	0	0	0	0	0	0	0	0	0	0	0	0	1	2022-03-30	1	2022-03-30	1			2	2	1				1	0	0	0	0	0	1	0
2022	HB DENV 22/3166	2005-04-20	17	1	0					2022-09-15	0	0	1	0	1	1	0	0	0	0	0	0	0	0	0	0	0	0		2022-09-20			0					1							0			0
2022	HB DENV 22/524	1988-07-20	33	1	0					2022-03-09	0	0	1	0	0	1	0	0	0	0	0	0	0	0	0	0	0	0		2022-03-09			0					1							0			0
2022	HB DENV 22/2959	1999-01-03	23	0						2022-07-28	0	1	1	0	0	1	1	0	0	0	0	0	0	0	0	0	0	0				2022-08-01	1					1							0			0
2022	HB DENV 22/2868	1994-02-07	28	0						2022-05-28	0	0	1	0	0	0	0	0	0	0	0	0	0	0	0	0	0	0		2022-06-01			0					1							0			0
2022	HB DENV 22/1100	2001-06-28	20	1	0					2022-03-29	0	1	1	1	0	1	1	0	0	1	0	0	0	0	0	0	0	0			1	2022-04-04	1			3	2	1				1			0			1
2022	HB DENV 22/2439	2006-06-23	15	1	0					2022-02-22	0	0	1	0	0	1	0	0	0	0	0	0	0	0	0	0	0	0		2022-02-24			0					1							0			0
2022	HB DENV 22/839	1990-06-19	31	1	1	1	0	0	1	2022-03-22	0	1	1	0	0	0	0	0	0	1	0	0	0	0	0	0	0	0	1	2022-03-25			0			1	1	1				0	0	0	0	0	0	0	0
2022	HB DENV 22/2245	2000-09-21	21	0						2022-05-16	0	1	1	0	0	1	1	0	0	0	0	0	0	0	0	0	0	0		2022-05-16			0					1							0			0
2022	HB DENV 22/1697	1997-06-18	24	0						2022-04-21	0	1	1	0	0	1	1	0	0	0	0	0	0	0	0	0	0	0		2022-04-25			0					1							0			0
2022	HB DENV 22/2064	1995-08-11	26	1	1	1	0	0	1	2022-05-03	0	0	1	0	0	1	0	0	0	1	0	0	0	0	0	0	0	0	0	2022-05-03			0			1		1							0			0
2022	HB DENV 22/2296	1997-10-28	24	0						2022-05-15	0	1	1	0	1	0	0	1	0	0	0	0	0	0	0	0	0	0	0	2022-05-16			0					1							0			0
2022	HB DENV 22/2830	2002-07-01	19	0						2022-06-01	0	1	1	0	1	1	0	0	0	1	0	0	0	0	0	0	0	0	0	2022-06-05			0					1							0			0
2022	HB DENV 22/255	2002-08-13	19	1	0					2022-02-01	0	0	1	0	0	1	0	0	0	0	0	0	0	0	0	0	0	0	0	2022-02-02			0					1					0	0	0	0	0	0	0
2022	HB DENV 22/2718	1990-07-13	31	1	0					2022-05-28	0	0	1	0	0	1	0	0	1	0	0	0	0	0	0	0	0	0	1	2022-05-31			0			2	1	1				0	0	0	0	0	0	0	0
2022	HB DENV 22/326	2003-07-11	18	1	0					2022-02-19	0	1	1	0	0	1	1	0	0	0	0	0	0	0	0	0	0	0	0	2022-02-20			0					1							0			0
2022	HB DENV 22/2408	1966-03-08	55	1	0					2022-02-19	1	1	0	0	0	1	0	0	0	1	0	0	0	0	0	0	0	0		2022-02-21								1							0			0
2022	HB DENV 22/747	1995-07-12	26	1	0					2022-03-12	1	1	1	0	1	1	1	1	0	1	0	0	0	0	0	0	0	0			1	2022-03-20	1			3	1	1				0	0	0	0	0	0	0	0
2022	HB DENV 22/572	1952-06-05	69	0						2022-03-11	1	1	0	0	0	0	0	0	0	0	0	0	0	0	0	0	0	0			0	2022-03-15	1					1							0			0
2022	HB DENV 22/3328	1979-03-01	43	1	0					2022-12-09	0	0	0	0	1	1	0	0	0	0	0	0	0	0	0	0	0	0					0					1							0			0
2022	HB DENV 22/25	1952-07-27	69	1	0					2022-01-12	0	0	1	0	0	1	0	0	0	0	0	0	0	0	0	0	0	0			0	2022-01-19	0					1					0	0	0	0	0	0	0
2022	HB DENV 22/3114	1951-07-09	71	1	0					2022-09-30	0	0	1	1	0	1	0	0	0	0	0	0	0	0	0	0	0	0		2022-10-02			0					1							0			0
2022	HB DENV 22/1631	1958-11-23	63	1	0					2022-04-20	0	0	1	1	0	1	1	0	0	1	0	0	0	0	0	0	0	0		2022-04-24			0					1							0			0
2022	HB DENV 22/3231	1967-06-27	55	1	0					2022-09-05	0	1	1	1	0	1	0	0	0	0	0	0	0	0	0	0	0	0	0		0	2022-09-12	0					1							0			0
2022	HB DENV 22/167	1963-11-15	58	1	0					2022-01-20	0	1	1	1	0	1	0	0	0	0	0	0	0	0	0	0	0	0		2022-01-23			0					1					0	0	0	0	0	0	0
2022	HB DENV 22/2555	2030-11-17	91	1	0					2022-04-20	0	0	1	0	0	1	0	0	0	1	0	0	0	0	0	0	0	0		2022-04-20			1					1							0			0
2022	HB DENV 22/2673	1973-08-25	48	1	1	1	1	0	3	2022-06-02	0	1	1	0	0	1	0	0	0	1	0	0	0	0	0	0	0	0	1	2022-06-06			0			1	1	1				0	0	0	0	0	0	0	0
2022	HB DENV 22/2938	1999-12-14	22	1	0					2022-07-04	0	0	1	0	1	1	1	0	0	0	0	0	0	0	0	0	0	0		2022-07-05			0					1							0			0
2022	HB DENV 22/3010	1954-11-01	67	0						2022-07-21	1	1	0	0	0	1	0	0	0	0	0	1	0	0	0	0	0	0	0	2022-07-29	0	2022-07-29	1												0			0
2022	HB DENV 22/556	1954-11-28	67	1	0					2022-03-03	0	1	1	1	0	1	0	1	0	0	0	0	0	0	0	0	0	0			1	2022-03-10	1			3	1	1				0	0	0	0	0	0	0	0
2022	HB DENV 22/729	1951-01-08	71	1	1	1	1	0	3	2022-03-07	0	0	0	0	1	1	0	0	0	0	0	0	0	0	0	0	0	0			1	2022-03-21	0			1	1	1				0	0	0	0	0	0	0	0
2022	HB DENV 22/2925	1983-03-03	39	1	0					2022-07-04	0	1	1	0	0	1	0	0	0	0	0	0	0	0	0	0	0	0		2022-07-05			0					1							0			0
2022	HB DENV 22/239	1969-02-08	52	1	0					2022-02-02	1	0	1	0	0	0	0	0	0	0	0	0	0	0	0	0	0	0	0	2022-02-02			0					1					0	0	0	0	0	0	0
2022	HB DENV 22/2758	1979-11-08	42	1	0					2022-06-15	1	1	0	0	0	1	0	0	0	0	0	0	0	0	0	0	0	0					0					1							0			0
2022	HB DENV 22/2089	1957-02-15	65	1	1	1	0	0	1	2022-04-28	1	1	1	0	0	0	0	0	0	1	0	0	0	0	0	0	0	0	1	2022-04-30	0		1			1	3	1				0	0	0	0	0	0	0	0
2022	HB DENV 22/1180	1965-05-04	56	1	1	1	0	0	1	2022-03-28	1	1	1	0	0	0	0	0	0	1	0	0	0	0	0	0	0	0	1	2022-03-31	0		1			1	1	1				0	0	0	0	0	0	0	0
2022	HB DENV 22/1744	1976-01-05	46	1	1	1	1	0	3	2022-04-21	1	1	0	0	0	0	0	1	0	0	0	0	0	0	0	0	0	0	1	2022-04-24			0			1	2	1				1	0	0	0	0	0	1	0
2022	HB DENV 22/583	1979-05-14	42	1	0					2022-03-15	1	1	1	0	0	0	0	1	0	0	0	1	0	0	0	0	0	0		2022-03-15			0					1							0			0
2022	HB DENV 22/3170	1976-09-29	45	1	0					2022-09-09	1	1	1	0	0	0	0	0	0	0	0	0	0	0	0	0	0	0		2022-09-14			0					1							0			0
2022	HB DENV 22/1503	1990-12-21	31	1	1	1	1	0	3	2022-04-13	0	1	1	0	0	1	0	0	0	0	0	0	0	0	0	0	0	0					0			1	1	1				0	0	0	0	0	0	0	0
2022	HB DENV 22/2424	1988-01-04	34	1	1	1	0	0	1	2022-02-27	0	1	1	0	1	1	0	0	1	1	0	1	0	0	0	0	0	0	1	2022-02-28			0			1	1	1				0	0	0	0	0	0	0	0
2022	HB DENV 22/667	1998-05-19	23	1	0					2022-03-18	0	1	1	0	0	0	0	0	0	1	0	0	0	0	0	0	0	0			1	2022-03-21	1			3		1							0			0
2022	HB DENV 22/912	1986-12-31	35	1	1	1	1	0	3	2022-03-24	0	1	1	0	1	1	0	0	0	1	0	0	0	0	0	0	0	0	1	2022-03-28			0			1	1	1				0	0	0	0	0	0	0	0
2022	HB DENV 22/3077	1971-03-30	51	0						2022-08-09	0	1	1	0	1	1	0	1	0	0	0	0	0	0	0	0	0	0					0					1							0			0
2022	HB DENV 22/3204	1992-04-15	30	1	0					2022-08-25	0	1	1	0	1	1	0	0	0	0	0	0	0	0	0	0	0	0		2022-08-27			0					1							0			0
2022	HB DENV 22/3395	1992-09-24	30	1	0					2022-12-14	0	1	1	0	0	1	0	1	0	0	0	0	0	0	0	0	0	0		2022-12-15			0					1							0			0
2022	HB DENV 22/547	1985-12-19	36	1	0					2022-02-17	0	1	0	0	1	0	0	0	0	0	0	0	0	0	0	0	0	0			1	2022-02-28	1			3	3	1				0	0	0	0	0	0	0	0
2022	HB DENV 22/228	1988-11-20	33	1	0					2022-01-25	0	1	1	0	0	1	1	0	0	0	0	0	0	0	0	0	0	0	0	2022-01-31			0					1					0	0	0	0	0	0	0
2022	HB DENV 22/1966	1952-09-25	69	1	1	1	1	0	3	2022-04-29	1	1	0	0	0	0	0	0	1	1	0	0	0	0	0	0	0	0			1		0			1		1							0			0
2022	HB DENV 22/622	1993-04-26	28	1	1	1	0	0	1	2022-03-11	1	0	1	0	0	1	0	0	0	1	0	0	0	0	0	0	0	0	1	2022-03-12			0			1	1	1				0	0	0	0	0	0	0	0
2022	HB DENV 22/957	1983-12-13	38	0						2022-03-27	1	0	1	0	0	1	0	0	0	0	0	0	0	0	0	0	0	0			1	2022-04-01	0			3		1							0			0
2022	HB DENV 22/3315	1971-05-28	51	1	0					2022-11-25	0	0	1	0	0	1	0	0	0	0	0	0	0	0	0	0	0	0		2022-11-27			0					1							0			0
2022	HB DENV 22/1525	1995-01-09	27	1	1	1	1	0	3	2022-04-14	1	1	1	0	1	1	1	0	0	0	0	0	0	0	0	0	0	0	0	2022-04-15			0			1	1	1				0	0	0	0	0	0	0	0
2022	HB DENV 22/2992	1986-05-06	36	0						2022-07-23	1	0	1	0	0	1	1	0	0	0	0	0	0	0	0	0	0	0	0	2022-07-27	0	2022-07-26	1					1							0			0
2022	HB DENV 22/3239	1984-03-08	38	1	0					2022-09-11	1	1	1	1	0	0	1	0	0	0	0	0	0	0	0	0	0	0		2022-09-12			0					1							0			0
2022	HB DENV 22/1418	2005-09-18	16	1	0					2022-04-06	0	1	1	1	0	1	1	0	0	1	0	0	0	0	0	0	0	0									2	1				1			0			1
2022	HB DENV 22/1654	1963-08-12	58	0						2022-04-23	0	1	1	0	0	1	0	1	0	0	0	0	0	0	0	0	0	0	0	2022-04-24			0					1							0			0
2022	HB DENV 22/2285	1978-01-21	44	0						2022-05-07	1	0	1	0	0	0	0	0	0	0	0	0	0	0	0	0	0	0		2022-05-17			0					1							0			0
2022	HB DENV 22/1085	1952-05-21	69	0						2022-03-30	1	1	0	0	0	1	0	0	0	1	0	0	0	0	0	0	0	0	1	2022-04-04	1	2022-04-04	1			2	1	1				0	0	0	0	0	0	0	0
2022	HB DENV 22/3380	1996-04-23	26	1	0					2022-12-15	0	1	1	0	0	1	1	0	0	0	0	0	0	0	0	0	0	0		2022-12-15			0					1							0			0
2022	HB DENV 22/3026	1998-11-11	23	0						2022-08-04	0	1	0	0	0	1	1	1	0	0	0	0	0	0	0	0	0	0	0	2022-08-08	0	2022-08-08	1					1							0			0
2022	HB DENV 22/2390	1992-09-19	29	1	0					2022-02-19	0	1	1	1	0	1	1	0	0	1	0	0	0	0	0	0	0	0		2022-02-22			0					1							0			0
2022	HB DENV 22/1905	1995-03-23	27	1	0					2022-04-25	0	1	1	1	0	0	0	0	1	0	0	0	0	0	0	0	0	0	0	2022-04-26			0					1							0			0
2022	HB DENV 22/497	1991-12-08	30	1	0					2022-03-06	0	1	1	0	0	1	0	0	1	1	0	0	0	0	0	0	0	0	1	2022-03-08			0			2	1	1				0	0	0	0	0	0	0	0
2022	HB DENV 22/2990	1999-12-20	22	1	0					2022-07-25	0	0	1	1	0	1	0	0	0	0	0	1	0	0	0	0	0	0		2022-07-25			0					1							0			0
2022	HB DENV 22/3340	1991-09-09	31	1	0					2022-12-04	0	0	1	0	0	0	0	0	0	0	0	0	0	0	0	0	0	0		2022-12-07			0					1							0			0
2022	HB DENV 22/2035	1996-09-18	25	1	1	1	0	1	2	2022-05-01	0	0	1	0	0	1	1	0	0	0	0	0	0	0	0	0	0	0	1	2022-05-01			0			1	1	1				0	0	0	0	0	0	0	0
2022	HB DENV 22/589	1991-07-24	30	1	0					2022-03-11	0	0	1	0	0	1	1	0	1	0	0	0	0	0	0	0	0	0	1	2022-03-15			0			2	1	1				0	0	0	0	0	0	0	0
2022	HB DENV 22/2575	1996-04-11	26	1	0					2022-04-19	0	0	1	0	0	0	1	0	0	0	0	0	0	0	0	0	0	0		2022-04-20			0					1							0			0
2022	HB DENV 22/2808	1988-12-17	33	0						2022-06-11	0	0	1	0	1	1	0	1	0	0	0	0	0	0	0	0	0	0		2022-06-15	0	2022-06-23	1					1							0			0
2022	HB DENV 22/313	1994-07-16	27	1	1	1	1	0	3	2022-02-13	0	0	1	1	0	1	0	0	0	1	0	0	0	0	0	0	0	0	1	2022-02-17			0			1	1	1				0	0	0	0	0	0	0	0
2022	HB DENV 22/92	1990-12-26	31	1	0					2022-01-01	0	0	0	0	0	0	0	0	0	0	0	0	0	0	0	0	0	0			0	2022-01-15	0					1					0	0	0	0	0	0	0
2022	HB DENV 22/2204	1979-02-28	43	1	0					2022-05-20	1	1	1	0	1	1	0	0	1	0	0	0	0	0	0	0	0	0	1	2022-05-23			0			2	1	1				0	0	0	0	0	0	0	0
2022	HB DENV 22/577	1953-09-07	68	1	1	1	1	0	3	2022-03-12	1	1	1	1	1	1	0	0	0	1	0	0	0	0	0	0	0	0	1				0			1	1	1				0	0	0	0	0	0	0	0
2022	HB DENV 22/2146	1968-06-09	53	1	0					2022-05-23	0	0	0	0	0	0	0	0	0	0	0	0	0	0	0	0	0	0		2022-05-25			0					1							0			0
2022	HB DENV 22/2310	1962-07-13	59	0						2022-05-18	0	0	1	0	0	1	0	0	0	1	0	0	0	0	0	0	0	0		2022-05-20		2022-05-18	1					1							0			0
2022	HB DENV 22/2663	1982-01-29	40	1	0					2022-06-06	1	0	0	0	1	0	0	1	0	0	0	0	0	0	0	0	0	0	0	2022-06-06			0					1							0			0
2022	HB DENV 22/2522	1962-11-24	59	1	0					2022-05-23	1	0	1	0	0	1	0	0	0	0	0	1	0	0	0	0	0	0	0	2022-05-30	0	2022-05-28	0					2							0			0
2022	HB DENV 22/3343	1990-10-23	32	1	0					2022-12-08	1	1	1	0	0	1	1	0	0	0	0	0	0	0	0	0	0	0		2022-12-09			0					1							0			0
2022	HB DENV 22/1063	1968-06-21	53	1	0					2022-04-05	1	1	1	0	1	0	0	0	0	0	0	0	0	0	0	0	0	0	0	2022-04-06			0					1							0			0
2022	HB DENV 22/568	1984-06-23	37	1	1	1	0	0	1	2022-03-14	1	1	1	0	0	1	0	1	0	0	0	0	0	0	0	0	0	0	1	2022-03-17			0			1	1	1				0	0	0	0	0	0	0	0
2022	HB DENV 22/3045	1953-03-28	69	1	0					2022-08-19	1	0	1	0	0	1	0	0	0	0	0	0	0	0	0	0	0	0		2022-08-19	1	2022-08-19	0			3		1							0			0
2022	HB DENV 22/1988	1965-03-29	57	1	1	1	0	0	1	2022-04-16	1	1	1	0	0	0	0	0	0	1	0	0	0	0	0	0	0	0	1	2022-04-29			0			1	2	1				1			0			1
2022	HB DENV 22/374	1981-05-18	40	1	1	1	2	0		2022-02-13	1	1	1	0	0	0	0	0	0	1	0	0	0	0	0	0	0	0	1	2022-02-15			0			1	1	1				0	0	0	0	0	0	0	0
2022	HB DENV 22/2862	1979-02-16	43	0						2022-06-01	1	1	1	0	0	0	0	0	0	0	0	0	0	0	0	0	0	0		2022-06-03			0					1							0			0
2022	HB DENV 22/1357	1938-11-11	83	1	0					2022-04-09	1	1	1	0	0	0	0	0	0	1	0	0	0	0	0	0	0	0		2022-04-11			1					1							0			0
2022	HB DENV 22/2675	1955-09-29	66	1	0					2022-05-16	1	0	1	0	0	1	1	0	0	0	0	0	0	0	0	0	0	0			1	2022-06-01	1			3	1	1				0	0	0	0	0	0	0	0
2022	HB DENV 22/2231	1950-10-15	71	1	0					2022-05-10	1	1	1	0	0	1	0	0	0	1	0	0	0	0	0	0	0	0			1	2022-05-17	1			3	1	1				0	0	0	0	0	0	0	0
2022	HB DENV 22/3148	2006-02-22	16	1	0					2022-09-26	1	1	1	0	0	1	1	0	0	0	0	0	0	0	0	0	0	0		2022-09-28			0					1							0			0
2022	HB DENV 22/447	1936-09-24	85	1	0					2022-03-02	1	1	1	0	0	0	0	0	0	1	0	0	0	0	0	0	0	0	0	2022-03-03	0	2022-03-07	1					1							0	0		0
2022	HB DENV 22/1051	1991-10-23	30	1	0					2022-04-02	1	0	0	0	1	0	0	1	0	0	0	0	0	0	0	0	0	0		2022-04-05			0					1							0			0
2022	HB DENV 22/2037	1980-06-22	41	1	0					2022-04-28	1	1	1	0	0	0	0	1	0	0	0	0	0	0	0	0	0	0		2022-04-29			0					1							0			0
2022	HB DENV 22/2762	2006-03-04	16	1	0					2022-06-21	1	0	1	0	0	1	0	0	0	0	0	0	0	0	0	0	0	0		2022-06-21			0					1							0			0
2022	HB DENV 22/435	1998-07-11	23	1	0					2022-03-02	1	1	0	0	0	1	0	0	0	0	0	0	0	0	0	0	0	0		2022-03-04			0					1							0	0	0	0
2022	HB DENV 22/2181	2003-01-29	19	1	0					2022-05-19	1	0	0	0	1	0	0	1	0	0	0	0	0	0	0	0	0	0		2022-05-23		2022-05-22	1					1							0			0
2022	HB DENV 22/112	1989-06-27	32	1	0					2022-01-17	1	1	1	0	0	0	0	0	0	0	0	0	0	0	0	0	0	0	0	2022-01-18			0					1					0	0	0	0	0	0	0
2022	HB DENV 22/2739	1976-08-29	45	1	0					2022-06-19	1	1	1	0	0	1	0	0	0	0	0	0	0	0	0	0	0	0		2022-06-20			0					1							0			0
2022	HB DENV 22/1756	1999-09-03	22	1	1	1	1	0	3	2022-04-21	1	1	1	1	1	1	1	1	0	1	0	0	0	0	0	0	0	0		2022-04-22			0			1	1	1				0	0	0	0	0	0	0	0
2022	HB DENV 22/2008	1997-04-25	25	1	0					2022-04-29	1	1	1	0	0	1	0	0	0	0	0	0	0	0	0	0	0	0		2022-04-30			0					1							0			0
2022	HB DENV 22/822	1989-09-08	32	1	0					2022-03-21	1	0	1	1	0	1	0	0	0	0	0	0	0	0	0	0	0	0	0	2022-03-21			0					1							0			0
2022	HB DENV 22/1348	2002-01-11	20	1	0					2022-04-08	1	1	1	0	0	1	0	0	0	0	0	0	0	0	0	0	0	0		2022-04-11			0					1							0			0
2022	HB DENV 22/2189	1990-03-27	32	1	0					2022-05-24	1	1	1	1	0	1	0	0	0	0	0	0	0	0	0	0	0	0	0	2022-05-25								1							0			0
2022	HB DENV 22/1423	1948-03-17	74	1	1	1	1	0	3	2022-04-12	1	0	1	0	0	0	0	0	0	1	0	0	0	0	0	0	0	0	1	2022-04-13			1			1	1	1				0	0	0	0	0	0	0	0
2022	HB DENV 22/1119	1964-06-20	57	1	0					2022-03-23	1	0	0	0	1	1	0	0	0	0	0	0	0	0	0	0	0	0	0	2022-03-31	1	2022-03-29	1			3		1							0			0
2022	HB DENV 22/2541	1952-07-01	69	1	0					2022-04-14	1	0	1	0	0	1	0	0	0	0	0	0	0	0	0	0	0	0		2022-04-18			0					1							0			0
2022	HB DENV 22/292	1933-08-19	88	1	0					2022-02-04	1	0	0	0	1	0	0	1	0	0	0	0	0	0	0	0	0	0	0	2022-02-08	0	2022-02-08	1					2					0	0	0	0	0	0	0
2022	HB DENV 22/3271	1940-05-15	82	1	0					2022-11-19	0	0	1	0	0	0	0	0	0	0	0	0	0	0	0	0	0	0		2022-11-22			0					1							0			0
2022	HB DENV 22/3339	2003-09-18	19	1	0					2022-12-01	0	1	1	0	0	0	0	0	0	0	0	0	0	0	0	0	0	0	0	2022-12-02	0	2022-12-02	1					1							0			0
2022	HB DENV 22/1722	1963-04-07	59	1	0					2022-04-23	0	1	1	0	1	1	0	0	0	0	0	0	0	0	0	0	0	0	1	2022-04-25			0			2	1	1				0	0	0	0	0	0	0	0
2022	HB DENV 22/3175	1982-07-24	40	1	0					2022-09-09	1	1	1	1	0	0	0	0	0	0	0	0	0	0	0	0	0	0		2022-09-10			0					1							0			0
2022	HB DENV 22/408	1987-03-27	34	1	0					2022-03-04	1	1	1	1	0	1	0	0	0	0	0	0	0	0	0	0	0	0	0	2022-03-04			0					1							0	0	0	0
2022	HB DENV 22/93	1992-12-13	29	1	0					2022-01-15	1	1	1	0	0	1	0	0	0	0	0	0	0	0	0	0	0	0	0	2022-01-17	0	2022-01-17	0					1					0	0	0	0	0	0	0
2022	HB DENV 22/814	1978-06-13	43	1	1	1	0	0	1	2022-03-27	1	1	1	0	0	1	1	0	0	1	1	0	0	0	0	0	0	0	1	2022-03-28			0			1	1	1				0	0	0	0	0	0	0	0
2022	HB DENV 22/1907	1956-07-28	65	0						2022-04-23	1	1	1	0	1	1	0	0	0	0	0	0	0	0	0	0	0	0	1	2022-04-26			0			2	1	1				0	0	0	0	0	0	0	0
2022	HB DENV 22/1720	1955-01-11	67	1	0					2022-05-17	1	0	1	0	0	1	0	0	0	0	0	0	0	0	0	0	0	0		2022-05-17	0	2022-05-17	0					1							0			0
2022	HB DENV 22/300	1977-03-18	44	1	0					2022-02-04	1	1	1	1	0	1	1	0	0	0	0	0	0	0	0	0	0	0		2022-02-05			0					1					0	0	0	0	0	0	0
2022	HB DENV 22/1370	1958-01-11	64	1	0					2022-04-01	1	0	1	0	0	0	0	0	0	1	0	0	0	0	0	0	0	0			1	2022-04-11	0			3	1	1				0	0	0	0	0	0	0	0
2022	HB DENV 22/964	1982-05-10	39	0						2022-03-31	1	1	0	0	0	1	0	0	0	0	0	0	0	0	0	0	0	0	1	2022-04-01			0			2	1					0	0	0	0	0	0	0	0
2022	HB DENV 22/1963	1976-01-21	46	1	1	1	1	0	3	2022-04-26	1	1	1	0	1	0	0	0	0	1	0	0	0	0	0	0	0	0	1	2022-04-30			0			1	1	1				0	0	0	0	0	0	0	0
2022	HB DENV 22/1945	1994-05-10	27	1	0					2022-04-26	1	1	1	0	0	1	0	0	0	0	0	0	0	0	0	0	0	0	0	2022-04-27			0					1							0			0
2022	HB DENV 22/1121	1945-07-12	76	0						2022-03-17	1	1	0	0	1	0	0	1	0	0	0	0	0	0	0	0	0	0	0	2022-03-25	1	2022-03-25	1			3	1	1				0	0	0	0	0	0	0	0
2022	HB DENV 22/24	1980-06-13	41	1	0					2022-01-06	1	1	1	0	0	0	1	0	0	0	0	1	0	0	0	0	0	0	0	2022-01-14			1					1					0	0	0	0	0	0	0
2022	HB DENV 22/1792	1952-07-10	69	1	1	1	0	0	1	2022-04-20	1	1	1	0	1	1	0	0	0	0	0	0	0	0	0	0	0	0	1	2022-04-21			0			1	1	1				0	0	0	0	0	0	0	0
2022	HB DENV 22/2784	1950-09-07	71	1	0					2022-06-09	1	0	1	0	0	1	0	0	0	0	0	0	0	0	0	0	0	0		2022-06-11			0					1							0			0
2022	HB DENV 22/2489	1976-10-13	45	1	0					2022-05-26	1	1	1	1	0	0	0	0	0	0	0	0	0	0	0	0	0	0		2022-05-27			0					1							0			0
2022	HB DENV 22/27	1970-08-15	51	1	0					2022-01-10	1	1	1	0	1	0	0	1	0	1	0	1	0	0	0	0	0	0	1	2022-01-15			0			2	1	1				0	0	0	0	0	0	0	0
2022	HB DENV 22/1471	1962-12-07	59	1	1	1	0	0	1	2022-04-13	1	1	1	0	0	1	0	0	0	0	0	0	0	0	0	0	0	0	1	2022-04-14			0			1	1	1				0	0	0	0	0	0	0	0
2022	HB DENV 22/2897	1952-07-25	69	0						2022-06-05	1	1	1	0	1	0	0	0	0	0	0	0	0	0	0	0	0	0		2022-06-07			0					1							0			0
2022	HB DENV 22/2763	1954-09-19	67	1	0					2022-06-17	1	1	1	0	0	0	0	0	0	0	0	1	0	0	0	0	0	0	0	2022-06-20			0					1							0			0
2022	HB DENV 22/2553	1963-02-06	59	1	0					2022-04-17	1	1	1	0	0	1	0	0	0	0	0	1	0	0	0	0	0	0		2022-04-19			0					1							0			0
2022	HB DENV 22/2535	1963-10-25	58	1	0					2022-05-24	1	1	0	0	0	1	0	0	0	0	0	0	0	0	0	0	0	0	0	2022-05-30	0	2022-05-30	1					1							0			0
2022	HB DENV 22/2733	1961-03-11	61	1	0					2022-05-30	1	1	1	0	0	0	0	0	0	0	0	0	0	0	0	0	0	0	1	2022-06-02	0	2022-06-06	0			2	1	1				0	0	0	0	0	0	0	0
2022	HB DENV 22/1397	1943-06-12	78	1	1	1	1	0	3	2022-04-02	1	1	0	0	0	0	0	0	0	1	0	0	0	0	0	0	0	0	1	2022-04-06	1	2022-04-06	1			1	1	1				0	0	0	0	0	0	0	0
2022	HB DENV 22/826	1947-05-13	74	1	0					2022-03-22	1	0	1	0	0	0	0	0	0	0	0	0	0	0	0	0	0	0		2022-03-25			0					1							0			0
2022	HB DENV 22/3001	1939-10-05	82	1	0					2022-07-07	1	0	0	0	0	0	0	0	0	1	0	0	0	0	0	0	0	0	0	2022-07-24	0	2022-07-21	1					2							0			0
2022	HB DENV 22/2053	1963-01-01	59	1	1	1	0	0	1	2022-04-29	1	0	1	0	0	1	0	0	0	0	0	0	0	0	0	0	0	0	1	2022-05-01			0			1	1	1				0	0	0	0	0	0	0	0
2022	HB DENV 22/1000	1958-12-22	63	0						2022-03-21	1	1	0	0	0	0	0	0	0	1	0	0	0	0	0	0	0	0			1	2022-03-30	1			3	1	1				0	0	0	0	0	0	0	0
2022	HB DENV 22/1546	2001-04-04	21	1	0					2022-04-13	1	1	1	0	1	1	0	0	1	0	0	0	0	0	0	0	0	0		2022-04-17			0					1							0			0
2022	HB DENV 22/2715	1965-04-06	57	1	0					2022-06-01	1	1	0	0	0	1	0	0	0	0	0	0	0	0	0	0	0	0	0	2022-06-03			0					1							0			0
2022	HB DENV 22/2360	1947-01-08	75	1	0					2022-05-11	1	0	1	0	0	1	0	0	0	0	0	0	0	0	0	0	0	0			0	2022-05-15	1					1							0			0
2022	HB DENV 22/2881	1970-12-27	51	0						2022-06-06	1	1	0	0	1	0	0	0	0	0	0	0	0	0	0	0	0	0	1		1	2022-06-08	1			2	3	2							0			0
2022	HB DENV 22/1087	1950-03-05	72	1	1	1	1	0	3	2022-04-04	1	0	0	0	0	0	0	0	0	1	0	1	0	0	0	0	0	0			1	2022-04-06	1			1	1	1				0	0	0	0	0	0	0	0
2022	HB DENV 22/887	1957-03-15	65	1	0					2022-03-26	1	1	1	1	0	0	0	0	0	0	0	0	0	0	0	0	0	0		2022-03-29			0					1							0			0
2022	HB DENV 22/1845	1944-05-05	77	1	0					2022-04-09	1	0	1	0	0	1	0	0	0	1	0	0	0	0	0	0	0	0	0	2022-04-25	0	2022-04-26	1					1							0			0
2022	HB DENV 22/3019	1987-08-06	35	1	0					2022-08-17	1	0	1	0	0	0	0	0	0	0	0	0	0	0	0	0	0	0			0	2022-08-24	0					1							0			0
2022	HB DENV 22/53	1994-10-05	27	1	0					2022-01-10	1	1	1	0	0	1	0	0	0	0	0	0	0	0	0	0	0	0	0	2022-01-13			0					1					0	0	0	0	0	0	0
2022	HB DENV 22/2953	1972-09-11	49	1	0					2022-07-31	1	0	0	0	0	1	0	0	0	0	0	0	0	0	0	0	0	0	0	2022-08-04			0					1							0			0
2022	HB DENV 22/1997	1952-02-23	70	1	0					2022-04-29	1	0	0	0	0	0	0	0	0	0	0	0	0	0	0	0	0	0		2022-05-08			0					1							0			0
2022	HB DENV 22/1333	1956-03-27	66	1	1	1	1	0	3	2022-04-12	1	0	1	0	1	1	1	0	0	0	0	1	0	0	0	0	0	0		2022-04-13			0			1	1	1				0	0	0	0	0	0	0	0
2022	HB DENV 22/1194	1958-01-23	64	1	1	1	0	0	1	2022-04-09	1	1	0	0	0	0	0	0	0	1	0	1	0	0	0	0	0	0	1	2022-04-09			0			1	1	1				0	0	0	0	0	0	0	0
2022	HB DENV 22/2751	1985-12-04	36	1	0					2022-06-20	1	0	1	0	1	1	0	0	0	1	0	0	0	0	0	0	0	0		2022-06-21			0					1							0			0
2022	HB DENV 22/2757	1958-05-19	64	1	1	1	1	0	3	2022-06-12	1	0	1	0	0	1	0	0	0	1	0	0	0	0	0	0	0	0	1	2022-06-15			0			1	1	1				0	0	0	0	0	0	0	0
2022	HB DENV 22/1705	1960-09-29	61	0						2022-04-23	1	1	1	0	0	1	0	0	0	1	0	0	0	0	0	0	0	0	1	2022-04-24			0			2	1	1				0	0	0	0	0	0	0	0
2022	HB DENV 22/1171	1997-10-24	24	1	0					2022-03-29	1	1	1	0	0	1	0	0	0	1	0	0	0	0	0	0	0	0		2022-04-02			0					1							0			0
2022	HB DENV 22/1811	1970-10-17	51	1	1	1	1	0	3	2022-04-20	1	1	1	1	0	1	0	0	0	0	0	0	0	0	0	0	0	0		2022-04-21			0			1	1	1				0	0	0	0	0	0	0	0
2022	HB DENV 22/2452	1955-04-28	67	1	1	1	0	0	1	2022-05-28	1	1	1	0	0	0	0	0	0	0	0	0	0	0	0	0	0	0	1	2022-05-28			0			1	1	1				0	0	0	0	0	0	0	0
2022	HB DENV 22/224	1969-01-22	53	1	0					2022-01-29	1	1	1	0	0	1	0	0	0	0	0	0	0	0	0	0	0	0	0	2022-01-31	0	2022-02-05	0					1					0	0	0	0	0	0	0
2022	HB DENV 22/2201	1939-05-12	82	1	0					2022-05-10	1	0	1	0	0	0	0	0	0	1	0	0	0	0	0	0	0	0	0	2022-05-20	0	2022-05-20	1					1							0			0
2022	HB DENV 22/403	1964-04-25	57	1	0					2022-03-04	1	1	1	0	0	1	0	1	0	0	0	0	0	0	0	0	0	0		2022-03-04			0					1							0	0	0	0
2022	HB DENV 22/1029	1954-09-04	67	1	1	1	1	0	3	2022-04-03	1	0	0	0	1	0	0	0	0	1	0	1	0	0	0	0	0	0	1	2022-04-05			0			1	1	1				0	0	0	0	0	0	0	0
2022	HB DENV 22/2659	1988-05-03	34	1	1	1	1	0	3	2022-06-02	1	0	1	0	0	1	0	0	0	0	0	0	0	0	0	0	0	0	1	2022-06-06			0			1	1	1				0	0	0	0	0	0	0	0
2022	HB DENV 22/1974	1974-12-14	47	1	1	1	1	0	3	2022-04-28	1	1	0	0	0	1	0	0	0	1	0	0	0	0	0	0	0	0	1	2022-05-01			0			1	1	1				0	0	0	0	0	0	0	0
2022	HB DENV 22/1094	1964-04-29	57	1	1	1	1	0	3	2022-04-01	1	1	1	0	0	1	0	0	0	0	0	0	0	0	0	0	0	0	1	2022-04-07	1	2022-04-07	1			1	2	1				1	0	0	0	0	0	1	0
2022	HB DENV 22/1949	1990-02-09	32	1	0					2022-04-26	1	1	0	0	0	0	0	0	0	0	0	0	0	0	0	0	0	0		2022-04-28			0					1							0			0
2022	HB DENV 22/2600	1975-09-05	46	1	1	1	0	0	1	2022-04-17	1	0	1	0	0	1	0	0	0	0	0	0	0	0	0	0	0	0		2022-04-20			0			1		1							0			0
2022	HB DENV 22/570	1983-08-14	38	1	0					2022-03-12	0	1	1	0	1	0	0	0	0	0	0	0	0	0	0	0	0	0	1	2022-03-17			0			2	1	1				0	0	0	0	0	0	0	0
[truncated: 1,056 more rows]
[truncated: 20 more columns]
