# Supplementary material for: Influence of previous Zika virus infection on acute dengue episode
Source: PLoS Negl Trop Dis. 2023 Nov 9;17(11):e0011710. doi: 10.1371/journal.pntd.0011710 (PMC10662752; doi:10.1371/journal.pntd.0011710)
Supplement: S2 Data — Support information related to dataset. (XLSX) [file pntd.0011710.s007.xlsx]

## Sheet: Codebook
Variable / Field Name	Choices, Calculations, OR Slider Labels
study_year
lpv_id
birth_date
age
denv_pcr	0, NO | 1, YES
denv_pcr_result	0, NEGATIVE | 1, POSITIVE | 999, NO PERFORMED
denv_serotype	1, DENV1 | 2, DENV2 | 3, DENV3 | 4, DENV4
dv_elisa	0, NON REAGENT | 1, REAGENTE | 2, INCONCLUSIVE
zk_elisa	0, NON REAGENT | 1, REAGENT | 2, INCONCLUSIVE
dv_zv	1, DV-/ZV- | 2, DV-/ZV+ | 3, DV+/ZV- | 4, DV+/ZV+
first_symptoms_date	DD/MM/YYYY
notif_date	DD/MM/YYYY
symptom_days
sex	0, FEMALE | 1, MALE
pregnant	0, NO | 1, YES
race	1, WHITE | 2, BLACK | 3, BROWN OR YELLOW
school_level	1, NO SCHOOL | 2, INCOMPLETE ELEMENTARY SCHOOL | 3, COMPLETE ELEMENTARY SCHOOL | 4, INCOMPLETE HIGH SCHOOL | 5, COMPLETE HIGH SCHOOL | 6, INCOMPLETE GRADUATION | 7, COMPLETE GRADUATION | 8, POST GRADUATION
fever	0, NO | 1, YES
myalgia	0, NO | 1, YES
arthralgia	0, NO | 1, YES
nausea	2
headache	0, NO | 1, YES
retrorbital_pain	0, NO | 1, YES
vomit	0, NO | 1, YES
rash	0, NO | 1, YES
leukopenia	0, NO | 1, YES
backache	0, NO | 1, YES
conjuntivites	0, NO | 1, YES
arthritis	0, NO | 1, YES
petechia	0, NO | 1, YES
tourniquet_test	0, NEGATIVE | 1, POSITIVE
diabetes	0, NO | 1, YES
hematologial_disease	0, NO | 1, YES
liver_disease	0, NO | 1, YES
kidney_disease	0, NO | 1, YES
high_blood_pressure	0, NO | 1, YES
peptic_ulcer	0, NO | 1, YES
autoimmune	0, NO | 1, YES
serological_date	DD/MM/YYYY
serological_result	0, NON REAGENT | 1, REAGENT
ns1_date	DD/MM/YYYY
ns1_result	0, NON REAGENT | 1, REAGENT
hospitalization	0, NO | 1, YES
diagnostic_classification	1, PCR CONFIRMED | 2, NS1 CONFIRMED | 3, PRESUMPTIVE (IGM)
study_who_classification	1, DENGUE WITHOUT WARNING SIGNS | 2, DENGUE WITH WARNING SIGNS | 3, SEVERE DENGUE
outcome	1, CURE | 2, DEATH
warning_signs	0, NO | 1, YES
hipotension	0, NO | 1, YES
decreased_platelets	0, NO | 1, YES
unstopped_vomit	0, NO | 1, YES
bleeding	0, NO | 1, YES
hematocrit	0, NO | 1, YES
abdominal_pain	0, NO | 1, YES
lethargia	0, NO | 1, YES
liver_injury	0, NO | 1, YES
fluid_accumulation	0, NO | 1, YES
warning_signs_date	DD/MM/YYYY
severe_signs	0, NO | 1, YES
weak_pulse	0, NO | 1, YES
converg_pressure	0, NO | 1, YES
reduced_capillary_filling	0, NO | 1, YES
respiratory_distress	0, NO | 1, YES
tachicardia	0, NO | 1, YES
cold_extremities	0, NO | 1, YES
late_hipotension	0, NO | 1, YES
hemathemesis	0, NO | 1, YES
melena	0, NO | 1, YES
metrorragia	0, NO | 1, YES
cns_bleeding	0, NO | 1, YES
increased_liver_enzymes	0, NO | 1, YES
miocardites	0, NO | 1, YES
altered_consciousness	0, NO | 1, YES
other_organ	0, NO | 1, YES
ht	%
hb	mg/dL
leuko	cells/mm3
platelet	/mm3
quantify_mean	PFUeq/ml
